# Supplementary material for: Beyond the Terrestrial Narrative: Re-Evaluating the Ancient Coastal Lifestyle in Fuerteventura Through Fish Remains
Source: J Marit Archaeol. 2026 Jul 31;21(3):43. doi: 10.1007/s11457-026-09535-0 (PMC13427867; doi:10.1007/s11457-026-09535-0)
Supplement: Supplementary file 1 — Supplementary file1 (XLSX 2252 KB) [file 11457_2026_9535_MOESM1_ESM.xlsx]

## Sheet: biomass
		Cueva de Villaverde									Punta del Mallorquin
		Capra/Ovis									Capra/Ovis
			2 months	6 months	1 year	3-4 years	4-6 years	8-10 years	Total (kg)			1 year	< de 3 years	Total (kg)
		NMI	1	1	50	20	1	1			NMI	4	2
		kg/individual	8	16	26	57	57	57			kg/individual	26	57
		Biomasa	4	8	650	570	2026-05-28	2026-05-28			Biomasa	52	57	109
		Pig									Pig
			> 2 years	< de 2 years					Total (kg)			> 2 years		Total (kg)
		NMI	5	2							NMI	1
		kg/individual	50	60							kg/individual	50
		Biomasa	175	84					259		Biomasa	35		35
		Fish									Fish
		Species		NMI				Total (kg)	Biomass (kg)		Species		NMI	Total (kg)	Biomass (kg)
		Sparisoma cretense		67				38.096	32		Sparisoma cretense		17	8.2	6.88
		Dentex gibbosus		1				8	6.7		Muraena spp.		4	24	20.16
		Diplodus cervinus		4				7.740	6.5		Aulostomus strigosus		1	0.225	0.189
		Diplodus cadenati		1				0.493	0.4		Beryx splendens		1	0.386	0.32424
		Epinephelus marginatus		1				17.5	14.7		Pseudocaranx dentex		1	0.147	0.12348
		Mycteroperca fusca		5				8.8	7.4		Seriola Fasciata		1	2026-08-02	2.352
		Pagellus erythrinus		1				0.469	0.4		Epinephelus marginatus		1	1.982	1.66488
		Pagrus auriga		1				9.9	8.3		Parapristipoma octolineatum		1	0.228	0.19152
		Pagrus pagrus		1				0.950	0.8		Similiparma lurida		1	0.047	0.03948
		Sarpa salpa		3				1.948	1.6		Diplodus spp.		1	0.357	0.29988
		Trachinotus ovatus		2				1.282	1.1		Diplodus annularis		2	0.357	0.59976
		Carcharinhus sp.		1				4.778	4.2		Oblada melanura		1	0.541	0.45444
		Total fished biomass (kg)							84		Pagrus auriga		1	0.147	0.12348
		Total land biomass (kg)							1548		Pagrus pagrus		1	0.585	0.4914
											Sarpa salpa		3	0.649	1.63548
											Spondyliosoma cantharus		1	0.243	0.20412
											Total fished biomass (kg)				36
											Total land biomass (kg)				144

## Sheet: %SPR
	Skeletal part representation in percent (%SPR)				The standard formula for %skeletal part is as follows: %SPR=(NISPexpected/NISPobserved )×100 Where: NISPobserved : The actual number of fragments of this specific bone that you counted in your collection. NISPexpected : The number of bones that should be found if all the skeletons of the animals present on the site were complete. How to calculate NISPexpected ? The NISPexpected depends directly o…
		Cueva de villaverde	Punta del Mallorquin
	Sparisoma cretense
	vertebrae	35.4521	22.5882
	dentale	21.2329	2.94118
	basioccipitale	8.21918
	Pharyngeum inferius	60.274	76.4706
	Sarpa salpa
	vertebrae	11.3333	12
	Muraena spp.
	vertebrae	0.699301	4.8951
	preamaxilare	-	12.5

## Sheet: Osteometric_data_all_fish
Tableau 1
Cueva de Villaverde												Punta del Mallorquín												Llano del Sombrero				Other fish
																								Square B data				Especies	estimated size	estimated weight
Phase I								Phases I data				Square B								Square B data				fk_ID	SKEL::Anat	estimated lenght		Dentex gibbosus	84	8000
Size (cm)			Weigth (g)			Number of bone		fk_ID	SKEL::Anat	estimated lenght		Size (cm)			Weigth (g)			Number of bone		fk_ID	SKEL::Anat	estimated lenght		2224	Pharyngeum superior left	31.2		Diplodus cervinus	28.6	433
Mean	Max	Min	Mean	Max	Min			2738	Pharyngeum inferius	30		Mean	Max	Min	Mean	Max	Min			1884	dentale	36.2538						Diplodus cervinus	23.6364	237
34	43	23	619.013	1249.83	192.223	13		2739	Pharyngeum inferius	29		31.9	36.3	28.9	511.513	752.932	380.646	3		1891	pharyngeum	30.3623						Diplodus cervinus	21.6667	182
								2832	Pharyngeum inferius	42										1895	maxillare	28.9463						Diplodus cervinus	78	6888
Phase II								3446	Pharyngeum inferius	35																		Diplodus cadenati	30	493
Size (cm)			Weigth (g)			Number of bone		3457	Pharyngeum inferius	31		Square C -Phase I- siglo V a VI								Square C Phase I data								Epinephelus marginatus	104	17500
Mean	Max	Min	Mean	Max	Min			3458	Pharyngeum inferius	32		Size (cm)			Weigth (g)			Number of bone		fk_ID	SKEL::Anat	estimated lenght						Mycteroperca fusca	50	1200
32	43	23	516.326	1249.83	192.223	7		3462	Pharyngeum inferius	36		Mean	Max	Min	Mean	Max	Min			1829	Pharyngeum inferius	36.7041						Mycteroperca fusca	50	1200
								3464	Pharyngeum inferius	34		30.4	36.7	22.8	442.866	778.029	187.265	4		1830	Pharyngeum inferius	31.8366						Mycteroperca fusca	50	1200
Phase III								3465	Pharyngeum inferius	35										1831	Pharyngeum inferius	30.395						Mycteroperca fusca	50	1200
Size (cm)			Weigth (g)			Number of bone		3466	Pharyngeum inferius	30										1853	praemaxillare right	22.8						Mycteroperca fusca	75	4000
Mean	Max	Min	Mean	Max	Min			3467	Pharyngeum inferius	37																		Pagellus erythrinus	33.6	469
32	46	22	516.326	1529.28	168.284	43		3468	Pharyngeum inferius	32																		Pagrus auriga	80.5	9900
								2693	Praemaxillare	23		Square C -Phase II- siglo V a VI								Square C Phase II data								Pagrus pagrus	39.6	950
Phase IV												Size (cm)			Weigth (g)			Number of bone		fk_ID	SKEL::Anat	estimated lenght						Sarpa salpa	25.4545	500
Size (cm)			Weigth (g)			Number of bone						Mean	Max	Min	Mean	Max	Min			1792	Urostylus	39.6						Sarpa salpa	28	600
Mean	Max	Min	Mean	Max	Min							32.5	39.6	22.5	540.842	976.83	179.989	8		1743	Pharyngeum superior left	22.5						Sarpa salpa	30.8	848
34	43	27	619.013	1249.83	310.567	4		Phases II data												1771	Pharyngeum superior right	26						Trachinotus ovatus	49.5	844
								fk_ID	SKEL::Anat	estimated lenght		Todos sectores								1725	Pharyngeum inferius	29.7008						Trachinotus ovatus	39.6	438
Todas Phases								2606	Pharyngeum superius left	23		Size (cm)			Weigth (g)			Number of bone		1741	Pharyngeum inferius	37.9272						Carcharinhus sp.	96	4777.57
Size (cm)			Weigth (g)			Number of bone		2595	Pharyngeum inferius	30.8446		Mean	Max	Min	Mean	Max	Min			1808	Pharyngeum inferius	32.9601
Mean	Max	Min	Mean	Max	Min			2915	Pharyngeum inferius	43		31.8	39.6	22.5	506.73	976.83	179.989	8		1842	Pharyngeum inferius	33.3253
32.3	45.8	22	530.944	1509.47	168.284	67		2916	Pharyngeum inferius	32.3433										1843	Pharyngeum inferius	38.356
								2917	Pharyngeum inferius	31.2659
								3333	Pharyngeum inferius	33.6922
								3334	Pharyngeum inferius	29.8379
								Phases III data
								fk_ID	SKEL::Anat	estimated lenght
								2843	Praemaxillare left	22
								2264	Pharyngeum inferius	29.7172
								2644	Pharyngeum inferius	37.7464
								2645	Pharyngeum inferius	40.4294
								2655	Pharyngeum inferius	35.39
								2678	Pharyngeum inferius	37.6674
								2728	Pharyngeum inferius	35.4264
								2729	Pharyngeum inferius	34.6711
								2730	Pharyngeum inferius	33.0841
								2770	Pharyngeum inferius	30.978
								2792	Pharyngeum inferius	38.3354
								2806	Pharyngeum inferius	24.3174
								2807	Pharyngeum inferius	31.5841
								2808	Pharyngeum inferius	26.4614
								2809	Pharyngeum inferius	45.8301
								2840	Pharyngeum inferius	32.5407
								2841	Pharyngeum inferius	29.4842
								2853	Pharyngeum inferius	42.3656
								2865	Pharyngeum inferius	25.5181
								2866	Pharyngeum inferius	29.7832
								2867	Pharyngeum inferius	29.5861
								2868	Pharyngeum inferius	29.2476
								2892	Pharyngeum inferius	32.1748
								2893	Pharyngeum inferius	33.5079
								2894	Pharyngeum inferius	23.8066
								3757	Pharyngeum inferius	31.9208
								4206	Pharyngeum inferius	29.9697
								5096	Pharyngeum inferius	31.6559
								5442	Pharyngeum inferius	31.9257
								3432	Pharyngeum inferius	33.957
								3459	Pharyngeum inferius	32.9915
								3479	Pharyngeum inferius	27.2023
								3515	Pharyngeum inferius	31.2232
								3516	Pharyngeum inferius	35.2369
								3517	Pharyngeum inferius	27.9152
								3518	Pharyngeum inferius	32.3859
								3524	Pharyngeum inferius	34.2531
								3536	Pharyngeum inferius	25.2494
								3537	Pharyngeum inferius	30.9472
								3538	Pharyngeum inferius	30.4305
								3539	Pharyngeum inferius	34.9366
								3540	Pharyngeum inferius	29.4438
								3541	Pharyngeum inferius	34.3459
								Phases IV data
								fk_ID	SKEL::Anat	estimated lenght
								2674	Praemaxillare right	34.8075
								2709	Praemaxillare right	32.4658
								3551	Praemaxillare left	43.1365
								3552	Praemaxillare right	27.1695

## Sheet: Parrotfish_raw_osteometry_data
Site_name	Database_ID	Field_ID	Sub_ID	Cultural_associaition	Chronology	Year	Zone	Sector	Square	Structure	Stratigraphical_unit	Phace	Level	Species	Anatomy	Position	Lateralization	Measure_Mean (cm)	Measure_1 (mm)	Result_1 (cm)	Measure_2 (mm)	Result_2 (cm)	Measure_3 (mm)	Result_3 (cm)	Measure_4 (mm)	Result_4 (cm)	Measure_5 (mm)	Result_5 (cm)	Measure_6 (mm)	Result_6 (cm)	Measure_7 (mm)	Result_7 (cm)	Measure_8 (mm)	Result_8 (cm)	Measure_9 (mm)	Result_9 (cm)	Measure_10 (mm)	Result_10 (cm)	Measure_11 (mm)	Result_11 (cm)	Measure_12 (mm)	Result_12 (cm)	Measure_13 (mm)	Result_13 (cm)	Reference	Weight	Result (g)	Reference
Punta_del_Mallorquin	1884	152		precolonial		2019		B	17K	Depósito secundario	17	Nivel Bueno		Sparisoma cretense	dentale		left				2026-04-18		6.74		20.75																				Rodriguez 1996			(Jurado‐Ruzafa and Martín‐Sosa 2022)
Punta_del_Mallorquin	1891	152		precolonial		2019		B	17K	Depósito secundario	17	Nivel Bueno		Sparisoma cretense	pharyngeum	superius	right				7.33																								Rodriguez 1996			(Jurado‐Ruzafa and Martín‐Sosa 2022)
Punta_del_Mallorquin	1895	149		precolonial		2019		B	17K	Depósito secundario	18	Nivel Bueno		Sparisoma cretense	maxillare		left		2026-07-14		2026-04-07		2.44																						Rodriguez 1996			(Jurado‐Ruzafa and Martín‐Sosa 2022)
Punta_del_Mallorquin	1829			precolonial	siglo V-VI	2019		C	8E		13	I		Sparisoma cretense	pharyngeum	inferius	left+right		36.80		17.78		4.89																						Rodriguez 1996			(Jurado‐Ruzafa and Martín‐Sosa 2022)
Punta_del_Mallorquin	1830			precolonial	siglo V-VI	2019		C	8E		13	I		Sparisoma cretense	pharyngeum	inferius	left+right		32.37		14.89		4.15																						Rodriguez 1996			(Jurado‐Ruzafa and Martín‐Sosa 2022)
Punta_del_Mallorquin	1831			precolonial	siglo V-VI	2019		C	8E		13	I		Sparisoma cretense	pharyngeum	inferius	left+right				14.35		4.22																						Rodriguez 1996			(Jurado‐Ruzafa and Martín‐Sosa 2022)
Punta_del_Mallorquin	1851			precolonial	siglo V-VI	2019		C	8E		20	I		Sparisoma cretense	pharyngeum	superius	left	33.6			8.15																								Rodriguez 1996			(Jurado‐Ruzafa and Martín‐Sosa 2022)
Punta_del_Mallorquin	1853			precolonial	siglo V-VI	2019		C	8E		20	I		Sparisoma cretense	praemaxillare		right		19.18		12.41		11.25																						Rodriguez 1996			(Jurado‐Ruzafa and Martín‐Sosa 2022)
Punta_del_Mallorquin	1725			precolonial		2019		C	8E		5	II		Sparisoma cretense	pharyngeum	inferius	left+right				13.85		4.15																						Rodriguez 1996			(Jurado‐Ruzafa and Martín‐Sosa 2022)
Punta_del_Mallorquin	1740	173		precolonial		2019		C	8E		5	II		Sparisoma cretense	praemaxillare		right		33.97		21.33		18.73																						Rodriguez 1996			(Jurado‐Ruzafa and Martín‐Sosa 2022)
Punta_del_Mallorquin	1741			precolonial		2019		C	8E		5	II		Sparisoma cretense	pharyngeum	inferius	left+right				18.78																								Rodriguez 1996			(Jurado‐Ruzafa and Martín‐Sosa 2022)
Punta_del_Mallorquin	1743			precolonial		2019		C	8E		5	II		Sparisoma cretense	pharyngeum	superius	left				5.34																								Rodriguez 1996			(Jurado‐Ruzafa and Martín‐Sosa 2022)
Punta_del_Mallorquin	1745	329		precolonial		2019		C	8E		5	II		Sparisoma cretense	epibranchiale		left		2026-04-03		2026-02-07																								Rodriguez 1996			(Jurado‐Ruzafa and Martín‐Sosa 2022)
Punta_del_Mallorquin	1748			precolonial		2019		C	8E		5	II		Sparisoma cretense	vertebrae	atlas	left+right		5.39		4.58		2026-09-04																						Rodriguez 1996			(Jurado‐Ruzafa and Martín‐Sosa 2022)
Punta_del_Mallorquin	1769	340		precolonial		2019		C	8E		10	II		Sparisoma cretense	pharyngeum	superius	right		15.52		8.47		4.68																						Rodriguez 1996			(Jurado‐Ruzafa and Martín‐Sosa 2022)
Punta_del_Mallorquin	1771			precolonial		2019		C	8E		10	II		Sparisoma cretense	pharyngeum	superius	right				6.23																								Rodriguez 1996			(Jurado‐Ruzafa and Martín‐Sosa 2022)
Punta_del_Mallorquin	1784			precolonial		2019		C	8E		5	II		Sparisoma cretense	pharyngeum	superius	right				7.24																								Rodriguez 1996			(Jurado‐Ruzafa and Martín‐Sosa 2022)
Punta_del_Mallorquin	1788			precolonial		2019		C	8E		5	II		Sparisoma cretense	operculare		right				3.78																								Rodriguez 1996			(Jurado‐Ruzafa and Martín‐Sosa 2022)
Punta_del_Mallorquin	1792	296		precolonial		2019		C	8E		5	II		Sparisoma cretense	vertebrae	urostylus	left+right		6.28		6.27		19.85																						Rodriguez 1996			(Jurado‐Ruzafa and Martín‐Sosa 2022)
Punta_del_Mallorquin	1807	164		precolonial		2019		C	8E		2	II		Sparisoma cretense	pharyngeum	superius	right				8.26																								Rodriguez 1996			(Jurado‐Ruzafa and Martín‐Sosa 2022)
Punta_del_Mallorquin	1808	164		precolonial		2019		C	8E		2	II		Sparisoma cretense	pharyngeum	inferius	left+right				15.59		4.65																						Rodriguez 1996			(Jurado‐Ruzafa and Martín‐Sosa 2022)
Punta_del_Mallorquin	1809	164		precolonial		2019		C	8E		2	II		Sparisoma cretense	vertebrae	atlas	left+right		5.93		4.73																								Rodriguez 1996			(Jurado‐Ruzafa and Martín‐Sosa 2022)
Punta_del_Mallorquin	1816	164		precolonial		2019		C	8E		2	II		Sparisoma cretense	vertebrae	atlas	left+right		4.79		4.16																								Rodriguez 1996			(Jurado‐Ruzafa and Martín‐Sosa 2022)
Punta_del_Mallorquin	1842	164		precolonial		2019		C	8E		2	II		Sparisoma cretense	pharyngeum	inferius	left+right				2026-03-16																								Rodriguez 1996			(Jurado‐Ruzafa and Martín‐Sosa 2022)
Punta_del_Mallorquin	1843	164		precolonial		2019		C	8E		2	II		Sparisoma cretense	pharyngeum	inferius	left+right				2026-03-19		5.32																						Rodriguez 1996			(Jurado‐Ruzafa and Martín‐Sosa 2022)
Llano_del_Sombrero	2224	151		precolonial	siglo VIII-IX	2011 - 2012			B	Basurero VIII-IX	10	II	2	Sparisoma cretense	pharyngeum	superius	left	31.2			7.54																								Rodriguez 1996			(Jurado‐Ruzafa and Martín‐Sosa 2022)
Cueva_de_Villaverde	2228								Sup.	Sondeo A2 int	LIMPIEZA PERFIL SUR	Sup.		Sparisoma cretense	VRT	CAU		ACO
Cueva_de_Villaverde	2231								Sup.	Sondeo A2 int	LIMPIEZA PERFIL SUR	Sup.		Sparisoma cretense	Pharyngeum superius		Right	ACO				8.54
Cueva_de_Villaverde	2233								Sup.	Sondeo A2 int	LIMPIEZA CORTEA A3	Sup.		Sparisoma cretense	Pharyngeum inferius (keratobranchiale V)		Left+Right	CO		32.06		17.18		4.55
Cueva_de_Villaverde	2234								Sup.	Sondeo A2 int	LIMPIEZA CORTEA A3	Sup.		Sparisoma cretense	Pharyngeum inferius (keratobranchiale V)		Left+Right	CO		34.57		2026-05-17		4.25
Cueva_de_Villaverde	2235								Sup.	Sondeo A2 int	LIMPIEZA CORTEA A3	Sup.		Sparisoma cretense	Pharyngeum superius		Left	FR				8.97
Cueva_de_Villaverde	2237								Sup.	Sondeo A2 int	LIMPIEZA CORTEA A3	Sup.		Sparisoma cretense	VRT	ATL		FR		6.27		4.96
Cueva_de_Villaverde	2241								Sup.	Sondeo A2 int	LIMPIEZA SUPERFICIAL	Sup.		Sparisoma cretense	Pharyngeum superius		Left	FR				2026-07-07
Cueva_de_Villaverde	2242								Sup.	Sondeo A2 int	LIMPIEZA SUPERFICIAL	Sup.		Sparisoma cretense	Pharyngeum inferius (keratobranchiale V)		Left+Right	FR				2026-01-16
Cueva_de_Villaverde	2243								Sup.	Sondeo A2 int	LIMPIEZA SUPERFICIAL	Sup.		Sparisoma cretense	Pharyngeum inferius (keratobranchiale V)		Left+Right	FR				14.93		2026-05-03
Cueva_de_Villaverde	2250								Cenizas muy compactas	Sondeo A2 int	3	I		Sparisoma cretense	VRT	CAU		FR		7.82		2026-01-08		10.96
Cueva_de_Villaverde	2259								Sup.	Sondeo 8 int	SUPERFICIAL	Sup.		Sparisoma cretense	Praemaxillare		Left	ACO		29.79				15.41
Cueva_de_Villaverde	2260								Sup.	Sondeo 8 int	SUPERFICIAL	Sup.		Sparisoma cretense	Pharyngeum superius		Right	FR				8.26
Cueva_de_Villaverde	2263								Vertido?	Sondeo 8 int	7	III		Sparisoma cretense	VRT	CAU		FR
Cueva_de_Villaverde	2264								Vertido?	Sondeo 8 int	6	III	1	Sparisoma cretense	Pharyngeum inferius (keratobranchiale V)		Left+Right	CO		29.57		16.64		2026-11-03
Cueva_de_Villaverde	2266								Suelo de ocupación arcilloso	Sondeo A2 int	1	I		Sparisoma cretense	Praemaxillare		Left	CO		2026-11-28		18.83		16.87		2026-02-19
Cueva_de_Villaverde	2268								Sup.	Sondeo 8 int	LIMPIEZA SUPERFICIAL	Sup.		Sparisoma cretense	Operculare		Right	FR				3.89
Cueva_de_Villaverde	2275								Suelo de ocupación [C14- Cal 360]	Sondeo A2 int	5	I		Sparisoma cretense	Praemaxillare		Right	CO		31.55		19.46		16.32		21.91
Cueva_de_Villaverde	2276								Suelo de ocupación [C14- Cal 360]	Sondeo A2 int	5	I		Sparisoma cretense	Basioccipitale + Parasphenoideum		Left+Right	FR																		6.25		6.18						9.33
Cueva_de_Villaverde	2281								Suelo de ocupación	Sondeo A2 int	10	II		Sparisoma cretense	Praemaxillare		Left	CO		27.73		18.13		15.26		18.13
Cueva_de_Villaverde	2416								Sup.	Sondeo A2 int	LIMPIEZA SUPERFICIAL	Sup.		Sparisoma cretense	VRT	ATL		ACO																						7.66
Cueva_de_Villaverde	2484								Sup.	Sondeo A2 int	Lim Suelo	Sup.		Sparisoma cretense	Parasphenoideum		Left+Right	FR	34.1																									2026-01-10
Cueva_de_Villaverde	2487								Sup.	Sondeo A2 int	Lim Suelo	Sup.		Sparisoma cretense	Palatinum		Left	FR		4.83
Cueva_de_Villaverde	2536								Sup.	Sondeo A2 int	LIMPIEZA Perfil Sur	Sup.		Sparisoma cretense	Parasphenoideum		Left+Right	FR	45.3																							3.33
Cueva_de_Villaverde	2580								Suelo de ocupación	Sondeo A2 int	10	I		Sparisoma cretense	Quadratum		Right	FR	41			5.95
Cueva_de_Villaverde	2583								Suelo de ocupación	Sondeo A2 int	10	I		Sparisoma cretense	Praemaxillare		Left	ACO		27.36		2026-02-14		2026-02-15		17.81
Cueva_de_Villaverde	2593								Nivel de Colmatación y relleno	Sondeo 3 ext	11	III		Sparisoma cretense	Pharyngeum superius		Right	FR				9.38
Cueva_de_Villaverde	2595								Nivel de Suelo - contexto de interés - molino - Muestra Black deposit	Sondeo 3 ext	12	II		Sparisoma cretense	Pharyngeum inferius (keratobranchiale V)		Left+Right	ACO		30.58		16.33		3.56
Cueva_de_Villaverde	2599								Nivel de Suelo - contexto de interés - molino - Muestra Black deposit	Sondeo 3 ext	12	II		Sparisoma cretense	Dentale		Left	ACO				2026-01-17
Cueva_de_Villaverde	2600								Nivel de Suelo - contexto de interés - molino - Muestra Black deposit	Sondeo 3 ext	12	II		Sparisoma cretense	Praemaxillare		Left	ACO		30.45		17.66				19.42
Cueva_de_Villaverde	2601								Nivel de Suelo - contexto de interés - molino - Muestra Black deposit	Sondeo 3 ext	12	II		Sparisoma cretense	Praemaxillare		Right	CO		30.22		19.13		16.28		19.56
Cueva_de_Villaverde	2602								Nivel de Suelo - contexto de interés - molino - Muestra Black deposit	Sondeo 3 ext	12	II		Sparisoma cretense	Praemaxillare		Right	CO		25.95		17.19		15.19		19.16
Cueva_de_Villaverde	2603								Nivel de Suelo - contexto de interés - molino - Muestra Black deposit	Sondeo 3 ext	12	II		Sparisoma cretense	Praemaxillare		Right	ACO		2026-08-23				2026-01-12
Cueva_de_Villaverde	2604								Nivel de Suelo - contexto de interés - molino - Muestra Black deposit	Sondeo 3 ext	12	II		Sparisoma cretense	Praemaxillare		Right	FR						13.77
Cueva_de_Villaverde	2605								Nivel de Suelo - contexto de interés - molino - Muestra Black deposit	Sondeo 3 ext	12	II		Sparisoma cretense	Pharyngeum superius		Left	FR				8.82
Cueva_de_Villaverde	2606								Nivel de Suelo - contexto de interés - molino - Muestra Black deposit	Sondeo 3 ext	12	II		Sparisoma cretense	Pharyngeum superius		Left	FR				5.37
Cueva_de_Villaverde	2619								Uso y compactación > VIII-IX	Tocón 1/2 ext	7	III	3	Sparisoma cretense	Praemaxillare		Left	CO		30.28		19.55		18.34		22.86
Cueva_de_Villaverde	2625								>VIII-IV. posible superficie de gabia	Tocón 1/2 ext	6	IV		Sparisoma cretense	Pharyngeum superius		Left	ACO				9.19
Cueva_de_Villaverde	2629								Uso y compactación > VIII-IX	Tocón 1/2 ext	9	III		Sparisoma cretense	VRT	ATL		FR		5.13		5.25
Cueva_de_Villaverde	2633								>VIII-IV. posible superficie de gabia	Tocón 1/2 ext	6	IV		Sparisoma cretense	VRT	ATL		FR				2026-08-05
Cueva_de_Villaverde	2641								Uso y compactación > VIII-IX	Tocón 1/2 ext	7	III	2	Sparisoma cretense	Basioccipitale + Exoccipitale		Left+Right	FR																										10.62
Cueva_de_Villaverde	2644								Uso y compactación > VIII-IX	Tocón 1/2 ext	7	III	2	Sparisoma cretense	Pharyngeum inferius (keratobranchiale V)		Left+Right	CO		36.8		18.25
Cueva_de_Villaverde	2645								Uso y compactación > VIII-IX	Tocón 1/2 ext	7	III	2	Sparisoma cretense	Pharyngeum inferius (keratobranchiale V)		Left+Right	ACO				19.74		5.75
Cueva_de_Villaverde	2646								Uso y compactación > VIII-IX	Tocón 1/2 ext	7	III	2	Sparisoma cretense	Pharyngeum superius		Left	ACO				8.48
Cueva_de_Villaverde	2651								Uso y compactación > VIII-IX	Tocón 1/2 ext	7	III	2	Sparisoma cretense	Urostylus	Urostyle	Left+Right	FR		4.84		5.39		16.85
Cueva_de_Villaverde	2655								Uso y compactación > VIII-IX	Tocón 1/2 ext	7	III	1	Sparisoma cretense	Pharyngeum inferius (keratobranchiale V)		Left+Right	CO		34.67		2026-01-18		4.52
Cueva_de_Villaverde	2659								Uso y compactación > VIII-IX	Tocón 1/2 ext	7	III	1	Sparisoma cretense	Praemaxillare		Right	ACO		2026-04-30		17.64		16.23
Cueva_de_Villaverde	2660								Uso y compactación > VIII-IX	Tocón 1/2 ext	7	III	1	Sparisoma cretense	Praemaxillare		Right	ACO		25.31		16.81		14.27
Cueva_de_Villaverde	2661								Uso y compactación > VIII-IX	Tocón 1/2 ext	7	III	1	Sparisoma cretense	Praemaxillare		Left	ACO		25.56		18.24		15.84
Cueva_de_Villaverde	2662								Uso y compactación > VIII-IX	Tocón 1/2 ext	7	III	1	Sparisoma cretense	Praemaxillare		Left	ACO		22.55		13.55		11.84
Cueva_de_Villaverde	2664								Uso y compactación > VIII-IX	Tocón 1/2 ext	7	III	1	Sparisoma cretense	Dentale		Right	FR				15.56		5.35		2026-07-19
Cueva_de_Villaverde	2666								Uso y compactación > VIII-IX	Tocón 1/2 ext	7	III	1	Sparisoma cretense	Pharyngeum superius		Right	FR				6.93
Cueva_de_Villaverde	2670								>VIII-IV. posible superficie de gabia	Tocón 1/2 ext	6	IV		Sparisoma cretense	VRT	ATL		FR		5.75		5.22
Cueva_de_Villaverde	2671								>VIII-IV. posible superficie de gabia	Tocón 1/2 ext	6	IV		Sparisoma cretense	Pharyngeum inferius (keratobranchiale V)		Left+Right	FR				16.51		3.24
Cueva_de_Villaverde	2674								>VIII-IV. posible superficie de gabia	Tocón 1/2 ext	6	IV		Sparisoma cretense	Pharyngeum superius		Right	FR				8.45
Cueva_de_Villaverde	2678								Uso y compactación > VIII-IX	Tocón 1/2 ext	9	III		Sparisoma cretense	Pharyngeum inferius (keratobranchiale V)		Left+Right	ACO				18.64
Cueva_de_Villaverde	2681								Uso y compactación > VIII-IX	Tocón 1/2 ext	9	III		Sparisoma cretense	Pharyngeum superius		Right	FR				9.49
Cueva_de_Villaverde	2683								Uso y compactación > VIII-IX	Tocón 1/2 ext	9	III		Sparisoma cretense	Pharyngeum superius		Right	FR				6.46
Cueva_de_Villaverde	2687								Uso y compactación > VIII-IX	Tocón 1/2 ext	8	III		Sparisoma cretense	Urostylus	Urostyle	Left+Right	FR		2026-02-05		2026-11-06		18.39
Cueva_de_Villaverde	2693								<VIII-IX Colmatación de estructura	Tocón 1/2 ext	13	I		Sparisoma cretense	Praemaxillare		Right	CO		2026-04-21		11.46		11.47		13.97
Cueva_de_Villaverde	2696								<VIII-IX Colmatación de estructura	Tocón 1/2 ext	13	I		Sparisoma cretense	Pharyngeum superius		Right	ACO				9.25
Cueva_de_Villaverde	2698								Sup.	Sondeo 3 ext	PERFIL	Sup.		Sparisoma cretense	Praemaxillare		Left	FR		30.39		2026-06-16		16.81		22.37
Cueva_de_Villaverde	2702								Sup.	Sondeo 3 ext	SUP	Sup.		Sparisoma cretense	Pharyngeum inferius (keratobranchiale V)		Left+Right	FR		35.07		2026-08-18		3.27
Cueva_de_Villaverde	2709								Colmatación y alterado por tubería UE 9	Sondeo 3 ext	9	IV	3	Sparisoma cretense	Pharyngeum superius		Right	FR				7.86
Cueva_de_Villaverde	2711								Nivel de Colmatación y relleno	Sondeo 3 ext	10	III		Sparisoma cretense	VRT	ATL		FR				6.26
Cueva_de_Villaverde	2712								Nivel de Colmatación y relleno	Sondeo 3 ext	10	III		Sparisoma cretense	VRT	ATL		FR		4.74		4.24
Cueva_de_Villaverde	2714								Nivel de Colmatación y relleno	Sondeo 3 ext	10	III		Sparisoma cretense	Pharyngeum superius		Right	FR				8.71
Cueva_de_Villaverde	2719								Nivel de Colmatación y relleno	Sondeo 3 ext	11	III	2	Sparisoma cretense	Dentale		Right	FR				2026-04-18
Cueva_de_Villaverde	2725								Uso y compactación > VIII-IX	Tocón 1/2 ext	7	III	1	Sparisoma cretense	VRT	ATL		ACO		5.19		5.28
Cueva_de_Villaverde	2727								Uso y compactación > VIII-IX	Tocón 1/2 ext	7	III	1	Sparisoma cretense	Praemaxillare		Right	FR		36.8		2026-02-25		18.71		25.43
Cueva_de_Villaverde	2728								Uso y compactación > VIII-IX	Tocón 1/2 ext	7	III	1	Sparisoma cretense	Pharyngeum inferius (keratobranchiale V)		Left+Right	ACO				18	36.4798	4.72
Cueva_de_Villaverde	2729								Uso y compactación > VIII-IX	Tocón 1/2 ext	7	III	1	Sparisoma cretense	Pharyngeum inferius (keratobranchiale V)		Left+Right	CO		32.73		17.26		4.72
Cueva_de_Villaverde	2730								Uso y compactación > VIII-IX	Tocón 1/2 ext	7	III	1	Sparisoma cretense	Pharyngeum inferius (keratobranchiale V)		Left+Right	FR				16.17
Cueva_de_Villaverde	2732								Uso y compactación > VIII-IX	Tocón 1/2 ext	7	III	1	Sparisoma cretense	Pharyngeum superius		Left	FR				9.33
Cueva_de_Villaverde	2733								<VIII-IX idem -	Tocón 1/2 ext	14	I		Sparisoma cretense	Urostylus	Urostyle	Left+Right	FR		2026-08-05		5.99		18.26
Cueva_de_Villaverde	2734								<VIII-IX idem -	Tocón 1/2 ext	14	I		Sparisoma cretense	Urostylus	Urostyle	Left+Right	FR		4.89		5.15		17.13
Cueva_de_Villaverde	2738								<VIII-IX idem -	Tocón 1/2 ext	14	I		Sparisoma cretense	Pharyngeum inferius (keratobranchiale V)		Left+Right	ACO				16.45		3.49
Cueva_de_Villaverde	2739								<VIII-IX idem -	Tocón 1/2 ext	14	I		Sparisoma cretense	Pharyngeum inferius (keratobranchiale V)		Left+Right	CO		28.76		14.55		3.54
Cueva_de_Villaverde	2742								<VIII-IX idem -	Tocón 1/2 ext	14	I		Sparisoma cretense	Pharyngeum superius		Right	FR				8.48
Cueva_de_Villaverde	2745								<VIII-IX idem -	Tocón 1/2 ext	14	I		Sparisoma cretense	Articulare		Left	CO		2026-03-14		2026-01-12		2026-09-03		2026-05-05
Cueva_de_Villaverde	2747								<VIII-IX idem -	Tocón 1/2 ext	14	I		Sparisoma cretense	Dentale		Left	ACO				17.42		5.97		19.61
Cueva_de_Villaverde	2748								<VIII-IX idem -	Tocón 1/2 ext	14	I		Sparisoma cretense	Dentale		Right	FR		26.55				6.13		17.78
Cueva_de_Villaverde	2749								<VIII-IX idem -	Tocón 1/2 ext	14	I		Sparisoma cretense	Praemaxillare		Right	CO		36.76		2026-06-25		20.62		2026-05-26
Cueva_de_Villaverde	2750								<VIII-IX idem -	Tocón 1/2 ext	14	I		Sparisoma cretense	Praemaxillare		Left	ACO						17.47
Cueva_de_Villaverde	2755								Sup.	Sondeo 7 ext	sup	Sup.		Sparisoma cretense	Epibranchiale		Left	CO		3.61		7.32
Cueva_de_Villaverde	2756								Sup.	Sondeo 7 ext	sup	Sup.		Sparisoma cretense	VRT	ATL		FR		6.21		5.38
Cueva_de_Villaverde	2763								Sup.	Sondeo 7 ext	PERFIL	Sup.		Sparisoma cretense	Dentale		Right	CO		22.46		13.81		4.62		16.54
Cueva_de_Villaverde	2765								Colmatación y derrumbe	Sondeo 7 ext	11	III		Sparisoma cretense	VRT	ATL		FR		5.47		5.63
Cueva_de_Villaverde	2766								Colmatación y derrumbe	Sondeo 7 ext	11	III		Sparisoma cretense	Pharyngeum superius		Right	FR				6.57
Cueva_de_Villaverde	2770								Colmatación y derrumbe	Sondeo 7 ext	11	III		Sparisoma cretense	Pharyngeum inferius (keratobranchiale V)		Left+Right	CO		2026-09-29		16.73		3.61
Cueva_de_Villaverde	2774								Colmatación y derrumbe	Sondeo 7 ext	11	III		Sparisoma cretense	Pharyngeum superius		Left	FR				6.66
Cueva_de_Villaverde	2777								Colmatación y derrumbe	Sondeo 7 ext	11	III		Sparisoma cretense	VRT	ATL		FR		5.78		5.25
Cueva_de_Villaverde	2778								Colmatación y derrumbe	Sondeo 7 ext	11	III		Sparisoma cretense	Pharyngeum superius		Right	FR				7.67
Cueva_de_Villaverde	2780								Sup.	Sondeo 7 ext	SUP	Sup.		Sparisoma cretense	Pharyngeum inferius (keratobranchiale V)		Left+Right	FR		32.13		16.45		4.64
Cueva_de_Villaverde	2782								Sup.	Sondeo 7 ext	SUP	Sup.		Sparisoma cretense	Urostylus	Urostyle	Left+Right	ACO		5.81		6.19		19.18
Cueva_de_Villaverde	2786								Sup.	Sondeo 7 ext	SUP	Sup.		Sparisoma cretense	Praemaxillare		Left	CO		27.88		2026-06-17		2026-06-14		18.13
Cueva_de_Villaverde	2792								Nivel de Colmatación y relleno	Sondeo 3 ext	11	III	2	Sparisoma cretense	Pharyngeum inferius (keratobranchiale V)		Left+Right	FR	38.3354			19	38.3354
Cueva_de_Villaverde	2793								Nivel de Colmatación y relleno	Sondeo 3 ext	11	III	2	Sparisoma cretense	Pharyngeum superius		Right	FR				8.38
Cueva_de_Villaverde	2794								Nivel de Colmatación y relleno	Sondeo 3 ext	11	III	2	Sparisoma cretense	Pharyngeum superius		Right	ACO		17.33		9.96		4.72
Cueva_de_Villaverde	2796								Nivel de Colmatación y relleno	Sondeo 3 ext	11	III	2	Sparisoma cretense	Dentale		Left	FR		25.46		14.69
Cueva_de_Villaverde	2801								Nivel de Colmatación y relleno	Sondeo 3 ext	11	III		Sparisoma cretense	Articulare		Left	CO		17.35		22.14		5.93		2026-02-06
Cueva_de_Villaverde	2805								Nivel de Colmatación y relleno	Sondeo 3 ext	11	III		Sparisoma cretense	VRT	ATL		CO		2026-04-08		6.88
Cueva_de_Villaverde	2806								Nivel de Colmatación y relleno	Sondeo 3 ext	11	III		Sparisoma cretense	Pharyngeum inferius (keratobranchiale V)		Left+Right	CO		25.32		12.51		2.45
Cueva_de_Villaverde	2807								Nivel de Colmatación y relleno	Sondeo 3 ext	11	III		Sparisoma cretense	Pharyngeum inferius (keratobranchiale V)		Left+Right	CO		31.51		2026-04-15		2026-02-04
Cueva_de_Villaverde	2808								Nivel de Colmatación y relleno	Sondeo 3 ext	11	III		Sparisoma cretense	Pharyngeum inferius (keratobranchiale V)		Left+Right	ACO				14.33		2026-03-03
Cueva_de_Villaverde	2809								Nivel de Colmatación y relleno	Sondeo 3 ext	11	III		Sparisoma cretense	Pharyngeum inferius (keratobranchiale V)		Left+Right	CO		23.64		2026-05-12		12.64
Cueva_de_Villaverde	2810								Nivel de Colmatación y relleno	Sondeo 3 ext	11	III		Sparisoma cretense	Pharyngeum superius		Left	ACO		2026-04-17				4	28.5564
Cueva_de_Villaverde	2811								Nivel de Colmatación y relleno	Sondeo 3 ext	11	III		Sparisoma cretense	Pharyngeum superius		Left	FR				7.86
Cueva_de_Villaverde	2812								Nivel de Colmatación y relleno	Sondeo 3 ext	11	III		Sparisoma cretense	Pharyngeum superius		Left	ACO		15.16
Cueva_de_Villaverde	2813								Nivel de Colmatación y relleno	Sondeo 3 ext	11	III		Sparisoma cretense	Pharyngeum superius		Left	FR		11.95		6.99		3.58
Cueva_de_Villaverde	2814								Nivel de Colmatación y relleno	Sondeo 3 ext	11	III		Sparisoma cretense	Pharyngeum superius		Right	ACO		16.71		2026-09-08		4.15
Cueva_de_Villaverde	2815								Nivel de Colmatación y relleno	Sondeo 3 ext	11	III		Sparisoma cretense	Pharyngeum superius		Right	ACO		15.49		7.91		4	28.5564
Cueva_de_Villaverde	2816								Nivel de Colmatación y relleno	Sondeo 3 ext	11	III		Sparisoma cretense	Pharyngeum superius		Right	FR				7.61
Cueva_de_Villaverde	2817								Nivel de Colmatación y relleno	Sondeo 3 ext	11	III		Sparisoma cretense	Praemaxillare		Left	CO		25.13		16.57		13.47
Cueva_de_Villaverde	2818								Nivel de Colmatación y relleno	Sondeo 3 ext	11	III		Sparisoma cretense	Praemaxillare		Left	CO		29.52		17.42		15.72		20.89
Cueva_de_Villaverde	2819								Nivel de Colmatación y relleno	Sondeo 3 ext	11	III		Sparisoma cretense	Praemaxillare		Right	CO		29.67		18.77		16.58		18.85
Cueva_de_Villaverde	2820								Nivel de Colmatación y relleno	Sondeo 3 ext	11	III		Sparisoma cretense	Dentale		Left+Right	ACO				18.17
Cueva_de_Villaverde	2822								Nivel de Colmatación y relleno	Sondeo 3 ext	11	III	2	Sparisoma cretense	Pharyngeum superius		Left	FR		16.91
Cueva_de_Villaverde	2823								Nivel de Colmatación y relleno	Sondeo 3 ext	11	III	2	Sparisoma cretense	Pharyngeum superius		Right	FR		13.52		7.58		3.48
Cueva_de_Villaverde	2830								<VIII-IX idem -	Tocón 1/2 ext	14	I		Sparisoma cretense	VRT	ATL		FR		2026-03-05		4.24
Cueva_de_Villaverde	2831								<VIII-IX idem -	Tocón 1/2 ext	14	I		Sparisoma cretense	Quadratum		Left	FR	41	23.32		4.92
Cueva_de_Villaverde	2832								<VIII-IX idem -	Tocón 1/2 ext	14	I		Sparisoma cretense	Pharyngeum inferius (keratobranchiale V)		Left+Right	CO		38.79		21.91		5.69
Cueva_de_Villaverde	2834								<VIII-IX idem -	Tocón 1/2 ext	14	I		Sparisoma cretense	Pharyngeum superius		Left	ACO		17.43		8.64		4.29
Cueva_de_Villaverde	2837								Uso y compactación > VIII-IX	Tocón 1/2 ext	8	III		Sparisoma cretense	Urostylus	Urostyle	Left+Right	FR		5.14		5.79
Cueva_de_Villaverde	2838								Uso y compactación > VIII-IX	Tocón 1/2 ext	8	III		Sparisoma cretense	Urostylus	Urostyle	Left+Right	FR		6.56		6.99
Cueva_de_Villaverde	2840								Uso y compactación > VIII-IX	Tocón 1/2 ext	8	III		Sparisoma cretense	Pharyngeum inferius (keratobranchiale V)		Left+Right	ACO				16.84		4.17
Cueva_de_Villaverde	2841								Uso y compactación > VIII-IX	Tocón 1/2 ext	8	III		Sparisoma cretense	Pharyngeum inferius (keratobranchiale V)		Left+Right	ACO				14.23
Cueva_de_Villaverde	2842								Uso y compactación > VIII-IX	Tocón 1/2 ext	8	III		Sparisoma cretense	Pharyngeum superius		Right	FR				6.82
Cueva_de_Villaverde	2843								Uso y compactación > VIII-IX	Tocón 1/2 ext	8	III		Sparisoma cretense	Praemaxillare		Left	ACO			1.983			15.41		20.37
Cueva_de_Villaverde	2847								Uso y compactación > VIII-IX	Tocón 1/2 ext	7	III	2	Sparisoma cretense	Pharyngeum superius		Left	FR				8.47
Cueva_de_Villaverde	2848								Uso y compactación > VIII-IX	Tocón 1/2 ext	7	III	2	Sparisoma cretense	Epibranchiale		Right	FR		2026-07-04		7.29
Cueva_de_Villaverde	2851								Nivel de Colmatación y relleno	Sondeo 3 ext	10	III		Sparisoma cretense	VRT	ATL		CO		6.94		6.13
Cueva_de_Villaverde	2852								Nivel de Colmatación y relleno	Sondeo 3 ext	10	III		Sparisoma cretense	VRT	ATL		CO		6.79		5.87
Cueva_de_Villaverde	2853								Nivel de Colmatación y relleno	Sondeo 3 ext	10	III		Sparisoma cretense	Pharyngeum inferius (keratobranchiale V)		Left+Right	FR		44.32		2026-02-21		5.43
Cueva_de_Villaverde	2854								Nivel de Colmatación y relleno	Sondeo 3 ext	10	III		Sparisoma cretense	Pharyngeum superius		Left	ACO		2026-11-18		8.54		4.57
Cueva_de_Villaverde	2855								Nivel de Colmatación y relleno	Sondeo 3 ext	10	III		Sparisoma cretense	Pharyngeum superius		Right	FR		2026-09-12		6.61		2.95
Cueva_de_Villaverde	2857								Nivel de Colmatación y relleno	Sondeo 3 ext	10	III		Sparisoma cretense	Dentale		Left	ACO				2026-08-15
Cueva_de_Villaverde	2858								Nivel de Colmatación y relleno	Sondeo 3 ext	10	III		Sparisoma cretense	Praemaxillare		Left	CO		2026-01-21		13.58		12.57		12.91
Cueva_de_Villaverde	2859								Nivel de Colmatación y relleno	Sondeo 3 ext	10	III		Sparisoma cretense	Dentale		Left	CO		2026-12-21		13	26.6218			14.74
Cueva_de_Villaverde	2863								Nivel de Colmatación y relleno	Sondeo 3 ext	10	III		Sparisoma cretense	VRT	ATL		FR		8.23		7.24		7.99
Cueva_de_Villaverde	2864								Nivel de Colmatación y relleno	Sondeo 3 ext	10	III		Sparisoma cretense	VRT	ATL		ACO		2026-07-06		6.32		5.93
Cueva_de_Villaverde	2865								Nivel de Colmatación y relleno	Sondeo 3 ext	10	III		Sparisoma cretense	Pharyngeum inferius (keratobranchiale V)		Left+Right	ACO				15.37		2.45
Cueva_de_Villaverde	2866								Nivel de Colmatación y relleno	Sondeo 3 ext	10	III		Sparisoma cretense	Pharyngeum inferius (keratobranchiale V)		Left+Right	CO		30.15		15.41		2026-04-03
Cueva_de_Villaverde	2867								Nivel de Colmatación y relleno	Sondeo 3 ext	10	III		Sparisoma cretense	Pharyngeum inferius (keratobranchiale V)		Left+Right	CO		29.27		14.85		2026-06-03
Cueva_de_Villaverde	2868								Nivel de Colmatación y relleno	Sondeo 3 ext	10	III		Sparisoma cretense	Pharyngeum inferius (keratobranchiale V)		Left+Right	CO		2026-08-28		14.51		3.72
Cueva_de_Villaverde	2869								Nivel de Colmatación y relleno	Sondeo 3 ext	10	III		Sparisoma cretense	Pharyngeum superius		Left	FR				8.56
Cueva_de_Villaverde	2871								Nivel de Colmatación y relleno	Sondeo 3 ext	10	III		Sparisoma cretense	Pharyngeum superius		Right	ACO		2026-11-13		7.27		2026-06-04
Cueva_de_Villaverde	2872								Nivel de Colmatación y relleno	Sondeo 3 ext	10	III		Sparisoma cretense	Pharyngeum superius		Right	ACO				8.51
Cueva_de_Villaverde	2873								Nivel de Colmatación y relleno	Sondeo 3 ext	10	III		Sparisoma cretense	Pharyngeum superius		Right	FR		13.87
Cueva_de_Villaverde	2876								Nivel de Colmatación y relleno	Sondeo 3 ext	10	III		Sparisoma cretense	Pharyngeum superius		Right	FR		13.87				3.64
Cueva_de_Villaverde	2877								Nivel de Colmatación y relleno	Sondeo 3 ext	10	III		Sparisoma cretense	Pharyngeum superius		Right	FR		10.85		2026-01-06		3.23
Cueva_de_Villaverde	2878								Nivel de Colmatación y relleno	Sondeo 3 ext	10	III		Sparisoma cretense	Pharyngeum superius		Right	FR		13.43		2026-01-04
Cueva_de_Villaverde	2879								Nivel de Colmatación y relleno	Sondeo 3 ext	10	III		Sparisoma cretense	Dentale		Left	CO		28.44		16.72		5.41		19.76
Cueva_de_Villaverde	2880								Nivel de Colmatación y relleno	Sondeo 3 ext	10	III		Sparisoma cretense	Dentale		Left	ACO		2026-02-22		18.45				19.54
Cueva_de_Villaverde	2881								Nivel de Colmatación y relleno	Sondeo 3 ext	10	III		Sparisoma cretense	Dentale		Right	FR		28.43				6.22
Cueva_de_Villaverde	2882								Nivel de Colmatación y relleno	Sondeo 3 ext	10	III		Sparisoma cretense	Praemaxillare		Right	FR						2026-05-18				21.15
Cueva_de_Villaverde	2884								Nivel de Colmatación y relleno	Sondeo 3 ext	10	III		Sparisoma cretense	Operculare		Left	FR				3.49
Cueva_de_Villaverde	2885								Nivel de Colmatación y relleno	Sondeo 3 ext	10	III		Sparisoma cretense	Quadratum		Right	CO		27.14		5.91
Cueva_de_Villaverde	2892								Nivel de Colmatación y relleno	Sondeo 3 ext	10	III		Sparisoma cretense	Pharyngeum inferius (keratobranchiale V)		Left+Right	CO		30.67		17.83		3.73
Cueva_de_Villaverde	2893								Nivel de Colmatación y relleno	Sondeo 3 ext	10	III		Sparisoma cretense	Pharyngeum inferius (keratobranchiale V)		Left+Right	CO		31.84		16.42		4.56
Cueva_de_Villaverde	2894								Nivel de Colmatación y relleno	Sondeo 3 ext	10	III		Sparisoma cretense	Pharyngeum inferius (keratobranchiale V)		Left+Right	CO		2026-11-23		11.37		2.87
Cueva_de_Villaverde	2895								Nivel de Colmatación y relleno	Sondeo 3 ext	10	III		Sparisoma cretense	Pharyngeum superius		Left	ACO		17.77
Cueva_de_Villaverde	2896								Nivel de Colmatación y relleno	Sondeo 3 ext	10	III		Sparisoma cretense	Pharyngeum superius		Left	FR				8.77
Cueva_de_Villaverde	2900								Nivel de Colmatación y relleno	Sondeo 3 ext	10	III		Sparisoma cretense	Pharyngeum superius		Right	ACO		2026-03-18		8.85		4.72
Cueva_de_Villaverde	2901								Nivel de Colmatación y relleno	Sondeo 3 ext	10	III		Sparisoma cretense	Pharyngeum superius		Right	FR		17.34		8.19		2026-01-04
Cueva_de_Villaverde	2902								Nivel de Colmatación y relleno	Sondeo 3 ext	10	III		Sparisoma cretense	Pharyngeum superius		Right	FR		2026-09-13		7.72		2026-06-04
Cueva_de_Villaverde	2903								Nivel de Colmatación y relleno	Sondeo 3 ext	10	III		Sparisoma cretense	Pharyngeum superius		Right	FR		12.62		7.19		2026-06-03
Cueva_de_Villaverde	2904								Nivel de Colmatación y relleno	Sondeo 3 ext	10	III		Sparisoma cretense	Pharyngeum superius		Right	ACO		14.61				3.77
Cueva_de_Villaverde	2905								Nivel de Colmatación y relleno	Sondeo 3 ext	10	III		Sparisoma cretense	Dentale		Left	ACO				16.49				19.49
Cueva_de_Villaverde	2906								Nivel de Colmatación y relleno	Sondeo 3 ext	10	III		Sparisoma cretense	Praemaxillare		Right	FR						16.49		21.66
Cueva_de_Villaverde	2907								Nivel de Colmatación y relleno	Sondeo 3 ext	10	III		Sparisoma cretense	Praemaxillare		Right	ACO		22.27		13.24		12.78
Cueva_de_Villaverde	2909								Nivel de Colmatación y relleno	Sondeo 3 ext	10	III		Sparisoma cretense	Dentale		Left	FR				2026-02-16
Cueva_de_Villaverde	2915								Nivel de Suelo - contexto de interés - molino - Muestra Black deposit	Sondeo 3 ext	12	II		Sparisoma cretense	Pharyngeum inferius (keratobranchiale V)		Left+Right	ACO		40.8		2026-09-20		6	42.7953
Cueva_de_Villaverde	2916								Nivel de Suelo - contexto de interés - molino - Muestra Black deposit	Sondeo 3 ext	12	II		Sparisoma cretense	Pharyngeum inferius (keratobranchiale V)		Left+Right	CO		2026-12-31		2026-07-15		4.34
Cueva_de_Villaverde	2917								Nivel de Suelo - contexto de interés - molino - Muestra Black deposit	Sondeo 3 ext	12	II		Sparisoma cretense	Pharyngeum inferius (keratobranchiale V)		Left+Right	ACO				2026-07-17		3.54
Cueva_de_Villaverde	2918								Nivel de Suelo - contexto de interés - molino - Muestra Black deposit	Sondeo 3 ext	12	II		Sparisoma cretense	Praemaxillare		Right	ACO		28.88		17.57		15.25
Cueva_de_Villaverde	2920								Nivel de Suelo - contexto de interés - molino - Muestra Black deposit	Sondeo 3 ext	12	II		Sparisoma cretense	Neurocranium		Left+Right	CO		5.93		2026-07-16		2026-07-30		25.22		37.46		37.05		36.96		71.07		8.47		8.63		11.22		2026-06-03		11.57
Cueva_de_Villaverde	2921								Nivel de Suelo - contexto de interés - molino - Muestra Black deposit	Sondeo 3 ext	12	II		Sparisoma cretense	Dentale		Left	CO				2026-04-14		2026-04-05		16.76
Cueva_de_Villaverde	3329								Comatación de los niveles de ceniza	Sondeo 9 ext	4	III		Sparisoma cretense	Pharyngeum superius		Right	ACO				2026-04-06
Cueva_de_Villaverde	3332								Niveles de fuego pegados a roca madre	Sondeo 9 ext	7	II		Sparisoma cretense	VRT	ATL		ACO		2026-12-06		5.63
Cueva_de_Villaverde	3333								Niveles de fuego pegados a roca madre	Sondeo 9 ext	7	II		Sparisoma cretense	Pharyngeum inferius (keratobranchiale V)		Left+Right	ACO				16.84		4.52
Cueva_de_Villaverde	3334								Niveles de fuego pegados a roca madre	Sondeo 9 ext	7	II		Sparisoma cretense	Pharyngeum inferius (keratobranchiale V)		Left+Right	CO		29.34		15.22		2026-06-03
Cueva_de_Villaverde	3335								Niveles de fuego pegados a roca madre	Sondeo 9 ext	7	II		Sparisoma cretense	Pharyngeum superius		Left	ACO		16.21		9.15
Cueva_de_Villaverde	3336								Niveles de fuego pegados a roca madre	Sondeo 9 ext	7	II		Sparisoma cretense	Praemaxillare		Right	CO		31.93		18.37		16.42		2026-02-21
Cueva_de_Villaverde	3341								Niveles de fuego pegados a roca madre	Sondeo 9 ext	6	II		Sparisoma cretense	Urostylus	Urostyle	Left+Right	ACO		5.36		6.18		2026-04-19
Cueva_de_Villaverde	3350								Niveles de fuego pegados a roca madre	Sondeo 9 ext	6	II		Sparisoma cretense	VRT	ATL		ACO		7.42		6.47
Cueva_de_Villaverde	3351								Niveles de fuego pegados a roca madre	Sondeo 9 ext	6	II		Sparisoma cretense	VRT	ATL		FR				5.34
Cueva_de_Villaverde	3352								Niveles de fuego pegados a roca madre	Sondeo 9 ext	6	II		Sparisoma cretense	Pharyngeum superius		Left	ACO		2026-03-15		8	33.0215
Cueva_de_Villaverde	3353								Niveles de fuego pegados a roca madre	Sondeo 9 ext	6	II		Sparisoma cretense	Pharyngeum superius		Right	FR		14.76		7.72
Cueva_de_Villaverde	3354								Niveles de fuego pegados a roca madre	Sondeo 9 ext	6	II		Sparisoma cretense	Dentale		Right	ACO				16.32		2026-08-06		19.37
Cueva_de_Villaverde	3355								Niveles de fuego pegados a roca madre	Sondeo 9 ext	6	II		Sparisoma cretense	Dentale		Left	ACO				2026-03-16		6.15		19.41
Cueva_de_Villaverde	3356								Niveles de fuego pegados a roca madre	Sondeo 9 ext	6	II		Sparisoma cretense	Dentale		Left	FR				16.38
Cueva_de_Villaverde	3757								Uso y compactación > VIII-IX	Tocón 1/2 ext	7	III	2	Sparisoma cretense	Pharyngeum inferius (keratobranchiale V)		Left+Right	ACO				2026-03-16		4.21
Cueva_de_Villaverde	3763								Uso y compactación > VIII-IX	Tocón 1/2 ext	7	III	2	Sparisoma cretense	Maxillare		Right	CO		2026-07-20		2026-02-09		3.24
Cueva_de_Villaverde	3914								Uso y compactación > VIII-IX	Tocón 1/2 ext	7	III	2	Sparisoma cretense	Neurocranium		Left+Right	FR																		6.96		6.82		9.44				10.28
Cueva_de_Villaverde	3986								Uso y compactación > VIII-IX	Tocón 1/2 ext	7	III	3	Sparisoma cretense	Praemaxillare		Right	ACO		27.43		2026-09-21		15.22		18.64
Cueva_de_Villaverde	3987								Uso y compactación > VIII-IX	Tocón 1/2 ext	7	III	3	Sparisoma cretense	Urostylus	Urostyle	Left+Right	CO		5.97		6.53		18.17
Cueva_de_Villaverde	4205								Uso y compactación > VIII-IX	Tocón 1/2 ext	9	III		Sparisoma cretense	Dentale		Right	ACO		29.48		15.75				20.69
Cueva_de_Villaverde	4206								Uso y compactación > VIII-IX	Tocón 1/2 ext	9	III		Sparisoma cretense	Pharyngeum inferius (keratobranchiale V)		Left+Right	CO		32.71		2026-04-17		2.54
Cueva_de_Villaverde	4207								Uso y compactación > VIII-IX	Tocón 1/2 ext	9	III		Sparisoma cretense	Neurocranium		Left+Right	FR																		4.97								8.84
Cueva_de_Villaverde	4208								Uso y compactación > VIII-IX	Tocón 1/2 ext	9	III		Sparisoma cretense	Palatoquadrum		Left	FR		2026-11-05		3.64471
Cueva_de_Villaverde	4302								Uso y compactación > VIII-IX	Tocón 1/2 ext	9	III		Sparisoma cretense	Pharyngeum superius		Left	ACO				7.27
Cueva_de_Villaverde	4526								<VIII-IX idem - Muestra muy blanca	Tocón 1/2 ext	14	I		Sparisoma cretense	Maxillare		Left	CO		17.49		9.28		2026-02-03
Cueva_de_Villaverde	4678								<VIII-IX idem -	Tocón 1/2 ext	14	I		Sparisoma cretense	Pharyngeum superius		Left	ACO		13.83		8.16
Cueva_de_Villaverde	4679								<VIII-IX idem -	Tocón 1/2 ext	14	I		Sparisoma cretense	Praemaxillare		Left	CO		34.79		25.58		17.26		2026-06-21
Cueva_de_Villaverde	4680								<VIII-IX idem -	Tocón 1/2 ext	14	I		Sparisoma cretense	Praemaxillare		Left	CO		34.99		20.14		2026-06-19		2026-05-25
Cueva_de_Villaverde	4681								<VIII-IX idem -	Tocón 1/2 ext	14	I		Sparisoma cretense	Praemaxillare		Right	CO		31.37		20.86		16.67		2026-04-21
Cueva_de_Villaverde	4682								<VIII-IX idem -	Tocón 1/2 ext	14	I		Sparisoma cretense	Articulare		Right	FR		13.48		18.83		4.32		2026-12-05
Cueva_de_Villaverde	4709								VIII-IX. suelo del fuego asociado a UE12	Tocón 1/2 ext	32	II		Sparisoma cretense	Operculare		Right	FR				3.37
Cueva_de_Villaverde	5021								Nivel de Suelo - contexto de interés - molino - Muestra Black deposit	Sondeo 3 ext	12	II		Sparisoma cretense			Left	CO		20.58		6.74		2026-09-03
Cueva_de_Villaverde	5022								Nivel de Suelo - contexto de interés - molino - Muestra Black deposit	Sondeo 3 ext	12	II		Sparisoma cretense	Quadratum		Right	FR				4.16
Cueva_de_Villaverde	5096								Vertido de Hogares	Sondeo 7 ext	13	III		Sparisoma cretense	Pharyngeum inferius (keratobranchiale V)		Left+Right	CO		31.72		15.83		2026-09-03
Cueva_de_Villaverde	5155								Vertido de Hogares	Sondeo 7 ext	13	III		Sparisoma cretense	Urostylus	Urostyle	Left+Right	CO		2026-06-05		2026-01-05		2026-02-17
Cueva_de_Villaverde	5232								Vertido de Hogares	Sondeo 7 ext	13	III		Sparisoma cretense	Quadratum		Left	FR		21.88		4.41
Cueva_de_Villaverde	5356								Vertido de Hogares	Sondeo 7 ext	13	III	2	Sparisoma cretense	Neurocranium		Left+Right	FR								18.68												6.16		8.93				9.63
Cueva_de_Villaverde	5358								Vertido de Hogares	Sondeo 7 ext	13	III	2	Sparisoma cretense	Neurocranium		Left+Right	FR																								2.48
Cueva_de_Villaverde	5359								Vertido de Hogares	Sondeo 7 ext	13	III	2	Sparisoma cretense	Praemaxillare		Left	FR		29.96				2026-01-17
Cueva_de_Villaverde	5385								Vertido de Hogares	Sondeo 7 ext	13	III	2	Sparisoma cretense	Urostylus	Urostyle	Left+Right	FR		4.89		4.81
Cueva_de_Villaverde	5386								Vertido de Hogares	Sondeo 7 ext	13	III	2	Sparisoma cretense	Quadratum		Right	FR		22.94		2026-11-06
Cueva_de_Villaverde	5442								Nivel de Ocupación	Sondeo 7 ext	15	III		Sparisoma cretense	Pharyngeum inferius (keratobranchiale V)		Left+Right	FR				16.78		4	29.6355
Cueva_de_Villaverde	5670								Suelo y posible corteza	Sondeo 7 ext	16	II		Sparisoma cretense	Urostylus	Urostyle	Left+Right	ACO				5.58		19.36
Cueva_de_Villaverde	5671								Suelo y posible corteza	Sondeo 7 ext	16	II		Sparisoma cretense	Urostylus	Urostyle	Left+Right	FR						19.15
Cueva_de_Villaverde	5845								Niveles de fuego pegados a roca madre	Sondeo 9 ext	7	II		Sparisoma cretense	Urostylus	Urostyle	Left+Right	ACO		5.58		6	36.9804	19.19
Cueva_de_Villaverde	5883								Niveles de fuego pegados a roca madre	Sondeo 9 ext	6	II		Sparisoma cretense	Urostylus	Urostyle	Left+Right	FR						2026-01-16
Cueva_de_Villaverde	5884								Niveles de fuego pegados a roca madre	Sondeo 9 ext	6	II		Sparisoma cretense	Vomer		Left+Right	FR		5.17
Cueva_de_Villaverde	5886								Niveles de fuego pegados a roca madre	Sondeo 9 ext	6	II		Sparisoma cretense	Operculare		Right	FR				3.16
Cueva_de_Villaverde	5901								Comatación de los niveles de ceniza	Sondeo 9 ext	4	III		Sparisoma cretense	Palatinum		Left	CO		2026-04-05		3.78
Cueva_de_Villaverde	3430									Tumulo	2	IV		Sparisoma cretense	Praemaxillare		Left	CO		41.13		25.56		21.59		27.91
Cueva_de_Villaverde	3431										2	IV		Sparisoma cretense	Pharyngeum inferius (keratobranchiale V)		Left+Right	CO		34.16		16.49		4.88
Cueva_de_Villaverde	3432										superficial	III		Sparisoma cretense	Pharyngeum inferius (keratobranchiale V)		Left+Right	CO		32.09		16.67
Cueva_de_Villaverde	3433										superficial	III		Sparisoma cretense	Basioccipitale		Left+Right	ACO																				5.97		2026-03-09
Cueva_de_Villaverde	3439										2	I		Sparisoma cretense	Praemaxillare		Left	FR						2026-09-18
Cueva_de_Villaverde	3441										2	I		Sparisoma cretense	Pharyngeum superius		Left	ACO		2026-02-12
Cueva_de_Villaverde	3442										2	I		Sparisoma cretense	Pharyngeum superius		Left	CO		17.82		9.56		2026-01-05
Cueva_de_Villaverde	3443										2	I		Sparisoma cretense	Pharyngeum superius		Left	ACO		14.29		7.33
Cueva_de_Villaverde	3446										2	I		Sparisoma cretense	Pharyngeum inferius (keratobranchiale V)		Left+Right	CO		34.45		16.93
Cueva_de_Villaverde	3447										3	I		Sparisoma cretense	Praemaxillare		Left	CO		27.48		17.64		2026-01-15		20.26
Cueva_de_Villaverde	3448										3	I		Sparisoma cretense	Pharyngeum superius		Right	CO		17.66		10.25
Cueva_de_Villaverde	3450										3	I		Sparisoma cretense	Parasphenoideum+basocccipitale		Left+Right	ACO																				6.85		9.85				10.84
Cueva_de_Villaverde	3455										capa inferior	I		Sparisoma cretense	Dentale		Left	ACO				16.28		6.36		18.25
Cueva_de_Villaverde	3456										capa inferior	I		Sparisoma cretense	Pharyngeum superius		Left	ACO		14.28		7.96		3.97
Cueva_de_Villaverde	3457										capa inferior	I		Sparisoma cretense	Pharyngeum inferius (keratobranchiale V)		Left+Right	ACO		29.93		2026-03-15		4.22
Cueva_de_Villaverde	3458										capa inferior	I		Sparisoma cretense	Pharyngeum inferius (keratobranchiale V)		Left+Right	ACO				2026-06-16		2026-05-04
Cueva_de_Villaverde	3459										superficial	III		Sparisoma cretense	Pharyngeum inferius (keratobranchiale V)		Left+Right	CO		31.28		2026-06-16
Cueva_de_Villaverde	3462										capa inferior	I		Sparisoma cretense	Pharyngeum inferius (keratobranchiale V)		Left+Right	FR				17.64
Cueva_de_Villaverde	3463										2	I		Sparisoma cretense	Basioccipitale		Left+Right	FR																				6.23						8.91
Cueva_de_Villaverde	3464										2	I		Sparisoma cretense	Pharyngeum inferius (keratobranchiale V)		Left+Right	ACO		32.27		2026-01-17		4.38
Cueva_de_Villaverde	3465										2	I		Sparisoma cretense	Pharyngeum inferius (keratobranchiale V)		Left+Right	CO		33.69		17.49		4.57
Cueva_de_Villaverde	3466										2	I		Sparisoma cretense	Pharyngeum inferius (keratobranchiale V)		Left+Right	ACO		28.54		14.59		4.16
Cueva_de_Villaverde	3467										2	I		Sparisoma cretense	Pharyngeum inferius (keratobranchiale V)		Left+Right	CO		35.65		2026-06-18		2026-11-05
Cueva_de_Villaverde	3468										2	I		Sparisoma cretense	Pharyngeum inferius (keratobranchiale V)		Left+Right	CO		32.16		15.33		4.28
Cueva_de_Villaverde	3471										superficial	III		Sparisoma cretense	Epibranchiale		Right	ACO		2026-04-03		2026-02-08
Cueva_de_Villaverde	3472										superficial	III		Sparisoma cretense	Articulare		Left	ACO						5.56		2026-03-05
Cueva_de_Villaverde	3473										superficial	III		Sparisoma cretense	Quadratum		Left	ACO				4.13
Cueva_de_Villaverde	3475										2	III		Sparisoma cretense	Quadratum		Left	ACO				6.41
Cueva_de_Villaverde	3477										1	III		Sparisoma cretense	Dentale		Left+Right	CO		22.89		14.71		5.44		16.16
Cueva_de_Villaverde	3478										1	III		Sparisoma cretense	Dentale		Left+Right	CO		26.88		17.35		2026-06-06		2026-01-19
Cueva_de_Villaverde	3479										1	III		Sparisoma cretense	Pharyngeum inferius (keratobranchiale V)		Left+Right	CO		26.18		12.71		3.58
Cueva_de_Villaverde	3480										2	III		Sparisoma cretense	Basioccipitale		Left+Right	ACO																				6.62		9.68				2026-01-11
Cueva_de_Villaverde	3481										2	III		Sparisoma cretense	Supracleithrale		Left	ACO
Cueva_de_Villaverde	3482										2	III		Sparisoma cretense	Maxillare		Left	CO		18.65		10.93
Cueva_de_Villaverde	3484										superficial	III		Sparisoma cretense	Praemaxillare		Right	ACO		32.98
Cueva_de_Villaverde	3485										superficial	III		Sparisoma cretense	Urostylus	Urostyle	Left+Right	ACO		5.49		6.65
Cueva_de_Villaverde	3486										superficial	III		Sparisoma cretense	Dentale		Left+Right	CO		28.92		19.26		7.13		20.41
Cueva_de_Villaverde	3492										2	III		Sparisoma cretense	Urostylus	Urostyle	Left+Right	FR		4.16		4.69
Cueva_de_Villaverde	3497										2	III		Sparisoma cretense	VRT			ACO		6.38		5.43
Cueva_de_Villaverde	3498										2	III		Sparisoma cretense	Praemaxillare		Left	CO		27.53		17.66		15.14
Cueva_de_Villaverde	3499										2	III		Sparisoma cretense	Praemaxillare		Left	CO		29.74		2026-05-20		16.53		19.62
Cueva_de_Villaverde	3500										2	III		Sparisoma cretense	Praemaxillare		Right	CO		38.2		21.13		19.43
Cueva_de_Villaverde	3501										2	III		Sparisoma cretense	Dentale		Left	ACO				13.76				15.44
Cueva_de_Villaverde	3502										2	III		Sparisoma cretense	Epibranchiale		Left	ACO		2026-02-04		2026-12-07
Cueva_de_Villaverde	3503										2	III		Sparisoma cretense	Pharyngeum superius		Right	ACO		2026-05-16		8.83
Cueva_de_Villaverde	3504										2	III		Sparisoma cretense	Articulare		Right	CO						3.45		4.33
Cueva_de_Villaverde	3505										2	III		Sparisoma cretense	Articulare		Left	CO						3.46		2026-05-04
Cueva_de_Villaverde	3506										2	III		Sparisoma cretense	Operculare		Left	FR				4.41
Cueva_de_Villaverde	3513										2	III		Sparisoma cretense	Praemaxillare		Right	FR						16.93
Cueva_de_Villaverde	3514										2	III		Sparisoma cretense	Praemaxillare		Left	CO		27.61		18.76		15.15		2026-07-19
Cueva_de_Villaverde	3515										2	III		Sparisoma cretense	Pharyngeum inferius (keratobranchiale V)		Left+Right	CO		30.51		2026-01-15		2026-09-04
Cueva_de_Villaverde	3516										2	III		Sparisoma cretense	Pharyngeum inferius (keratobranchiale V)		Left+Right	CO		33.44		17.62		4.77
Cueva_de_Villaverde	3517										2	III		Sparisoma cretense	Pharyngeum inferius (keratobranchiale V)		Left+Right	CO		2026-06-26		13.32		3.67
Cueva_de_Villaverde	3518										2	III		Sparisoma cretense	Pharyngeum inferius (keratobranchiale V)		Left+Right	CO		31.91		2026-02-16		2026-01-04
Cueva_de_Villaverde	3519										2	III		Sparisoma cretense	Pharyngeum superius		Left	ACO		11.76		2026-07-06
Cueva_de_Villaverde	3522										2	II		Sparisoma cretense	Dentale		Left+Right	CO		26.66		17.71		6.27		19.57
Cueva_de_Villaverde	3523										1	III		Sparisoma cretense	Dentale		Left	ACO		31.4		16.68		6.89		20.47
Cueva_de_Villaverde	3524										1	III		Sparisoma cretense	Pharyngeum inferius (keratobranchiale V)		Left+Right	ACO				2026-08-16
Cueva_de_Villaverde	3536									Estructura 4	1	III		Sparisoma cretense	Pharyngeum inferius (keratobranchiale V)		Left+Right	CO		24.33		2026-06-11		3.28
Cueva_de_Villaverde	3537									Estructura 4	1	III		Sparisoma cretense	Pharyngeum inferius (keratobranchiale V)		Left+Right	ACO		29.52		2026-01-14		4.42
Cueva_de_Villaverde	3538									Estructura 4	1	III		Sparisoma cretense	Pharyngeum inferius (keratobranchiale V)		Left+Right	FR				14.74
Cueva_de_Villaverde	3539									Estructura 4	1	III		Sparisoma cretense	Pharyngeum inferius (keratobranchiale V)		Left+Right	CO		32.99		2026-09-17		4.85
Cueva_de_Villaverde	3540									Estructura 4	1	III		Sparisoma cretense	Pharyngeum inferius (keratobranchiale V)		Left+Right	CO		2026-06-27		14.48
Cueva_de_Villaverde	3541									Estructura 4	1	III		Sparisoma cretense	Pharyngeum inferius (keratobranchiale V)		Left+Right	ACO				16.85
Cueva_de_Villaverde	3542									Estructura 4	1	III		Sparisoma cretense	Dentale		Left	CO		28.59		2026-08-17		6.44		20.39
Cueva_de_Villaverde	3551									Tumulo 2	1	IV		Sparisoma cretense	Pharyngeum superius		Left	ACO		19.66				6.41
Cueva_de_Villaverde	3552									Tumulo 2	1	IV		Sparisoma cretense	Pharyngeum superius		Right	ACO		2026-07-12		6.45
Cueva_de_Villaverde	3553									Tumulo 3	2	IV		Sparisoma cretense	Dentale		Left+Right	CO				17.31		2026-04-07		21.42
Cueva_de_Villaverde	3554									Tumulo 3	2	IV		Sparisoma cretense	Praemaxillare		Left	CO		32.08		2026-09-19		17.43
Cueva_de_Villaverde	3563													Sparisoma cretense	Praemaxillare		Left	CO		31.74		21.46		17.59
Cueva_de_Villaverde	3564													Sparisoma cretense	Praemaxillare		Left	CO		27.95		2026-06-20		16.94
Cueva_de_Villaverde	3565													Sparisoma cretense	Praemaxillare		Right	CO		34.85		20.31		19.44
Cueva_de_Villaverde	3566													Sparisoma cretense	Dentale		Right	CO		30.85		17.35		6.22		20.38
Cueva_de_Villaverde	3567													Sparisoma cretense	Dentale		Right	CO		32.56		18.18		7.18		2026-02-21
Cueva_de_Villaverde	3572													Sparisoma cretense	Maxillare		Right	CO		16.89		10.99
Cueva_de_Villaverde	3573													Sparisoma cretense	Maxillare		Right	CO		16.16		9.43
Cueva_de_Villaverde	3574													Sparisoma cretense	Basioccipitale		Left+Right	FR																				2026-03-07						10.54
Cueva_de_Villaverde	3585													Sparisoma cretense	Praemaxillare		Right	FR						21.28
Cueva_de_Villaverde	3590													Sparisoma cretense	Dentale		Right	FR				15.92
Cueva_de_Villaverde	3592													Sparisoma cretense	Praemaxillare		Right	CO		28.53		19.91		15.44

## Sheet: regression lines published by R
This table reproduces the regression lines published by Rodríguez Santana in 1996. Rodríguez Santana. C.G. (1996) La pesca entre los canarios. guanches y auaritas. Las ictiofaunas arqueológicas del Archipiélago Canario. 1.a ed. Madrid: Cabildo Insular de Gran Canaria.
Especies	English common name	Anatomic element	Linear regression formula	r	r2	references
Sparisoma cretense	Parrotfish	Neurocranium M1	y = 67.734 x + 31.372	0.961	0.923	Rodriguez. 1996
Sparisoma cretense	Parrotfish	Neurocranium M2	y = 26.246 x + 28.559	0.974	0.949	Rodriguez. 1996
Sparisoma cretense	Parrotfish	Neurocranium M3	y = 15.874 x- 17.322	0.983	0.967	Rodriguez. 1996
Sparisoma cretense	Parrotfish	Neurocranium M4	y = 17.495 x + 32.654	0.982	0.965	Rodriguez. 1996
Sparisoma cretense	Parrotfish	Neurocranium M5	y = 12.309 x - 18.543	0.993	0.985	Rodriguez. 1996
Sparisoma cretense	Parrotfish	Neurocranium M6	y = 10.727 x + 6.551	0.989	0.979	Rodriguez. 1996
Sparisoma cretense	Parrotfish	Neurocranium M7	y = 12.089 x + 9.312	0.991	0.982	Rodriguez. 1996
Sparisoma cretense	Parrotfish	Neurocranium M8	y= 6.353 x - 9.994	0.992	0.983	Rodriguez. 1996
Sparisoma cretense	Parrotfish	Neurocranium M9	y = 41.752 x + 66.26	0.979	0.958	Rodriguez. 1996
Sparisoma cretense	Parrotfish	Neurocranium M10	y = 41.211 x + 64.389	0.975	0.951	Rodriguez. 1996
Sparisoma cretense	Parrotfish	Neurocranium M11	y = 32.335 x + 39.43	0.971	0.943	Rodriguez. 1996
Sparisoma cretense	Parrotfish	Neurocranium M12	y = 120.887 x + 50.158	0.953	0.908	Rodriguez. 1996
Sparisoma cretense	Parrotfish	Neurocranium M13	y = 31.19 x + 26.099	0.978	0.957	Rodriguez. 1996
Sparisoma cretense	Parrotfish	Praemaxillare M1	y=10.32 x + 19.83	0.987	0.974	Rodriguez. 1996
Sparisoma cretense	Parrotfish	Praemaxillare M2	y =16.613 x + 26.276	0.977	0.955	Rodriguez. 1996
Sparisoma cretense	Parrotfish	Praemaxillare M3	y = 19.062 x + 20.188	0.98	0.961	Rodriguez. 1996
Sparisoma cretense	Parrotfish	Praemaxillare M4	y= 13.865 x + 31.527	0.984	0.969	Rodriguez. 1996
Sparisoma cretense	Parrotfish	Dentale M1	y= 11.086 x + 24.075	0.989	0.978	Rodriguez. 1996
Sparisoma cretense	Parrotfish	Dentale M2	y= 18.356 x + 27.59	0.973	0.946	Rodriguez. 1996
Sparisoma cretense	Parrotfish	Dentale M3	y = 53.87 x + 4.896	0.972	0.944	Rodriguez. 1996
Sparisoma cretense	Parrotfish	Dentale M4	y = 16.194 x + 24.876	0.986	0.971	Rodriguez. 1996
Sparisoma cretense	Parrotfish	Maxiliare M1	y= 18.368 x + 35.228	0.977	0.954	Rodriguez. 1996
Sparisoma cretense	Parrotfish	Maxiliare M2	y = 34.549 x + 37.517	0.978	0.956	Rodriguez. 1996
Sparisoma cretense	Parrotfish	Maxiliare M3	y = 71.805 x + 94.769	0.805	0.648	Rodriguez. 1996
Sparisoma cretense	Parrotfish	Articulare M1	y = 15.13 x + 96.661	0.86	0.74	Rodriguez. 1996
Sparisoma cretense	Parrotfish	Articulare M2	y = 18.957 x + 34.396	0.982	0.965	Rodriguez. 1996
Sparisoma cretense	Parrotfish	Articulare M3	y = 32.29 x + 131.597	0.767	0.588	Rodriguez. 1996
Sparisoma cretense	Parrotfish	Articulare M4	y = 76.829 x + 22.936	0.969	0.938	Rodriguez. 1996
Sparisoma cretense	Parrotfish	Palatinum M1	y = 62.037 x + 44.334	0.971	0.943	Rodriguez. 1996
Sparisoma cretense	Parrotfish	Palatinum M2	y = 85.851 x + 36.522	0.978	0.956	Rodriguez. 1996
Sparisoma cretense	Parrotfish	Quadratum M1	y= 14.78 x + 8.437	0.981	0.963	Rodriguez. 1996
Sparisoma cretense	Parrotfish	Quadratum M2	y= 65.793 x + 18.632	0.985	0.971	Rodriguez. 1996
Sparisoma cretense	Parrotfish	Operculare M 1	y= 10.641 x + 21.626	0.984	0.969	Rodriguez. 1996
Sparisoma cretense	Parrotfish	Operculare M2	y = 89.433 x + 21.909	0.979	0.959	Rodriguez. 1996
Sparisoma cretense	Parrotfish	Hyomandibulare M 1	y = 22.908 x + 26.554	0.977	0.955	Rodriguez. 1996
Sparisoma cretense	Parrotfish	Hyomandibulare M2	y = 84.633 x + 30.946	0.987	0.974	Rodriguez. 1996
Sparisoma cretense	Parrotfish	Os Pharyngeum superius M1	y = 20.615 x + 12.884	0.987	0.975	Rodriguez. 1996
Sparisoma cretense	Parrotfish	Os Pharyngeum superius M2	y = 39.69 x + 12.695	0.977	0.955	Rodriguez. 1996
Sparisoma cretense	Parrotfish	Os Pharyngeum superius M3	y = 65.971 x + 21.68	0.963	0.927	Rodriguez. 1996
Sparisoma cretense	Parrotfish	Os Pharyngeum inferius M1	y = 9.866 x + 22.422	0.986	0.972	Rodriguez. 1996
Sparisoma cretense	Parrotfish	Os Pharyngeum inerius M2	y = 18.556 x + 30.79	0.955	0.911	Rodriguez. 1996
Sparisoma cretense	Parrotfish	Os pharyngeum inferius M3	y = 65.799 x + 33.159	0.97	0.942	Rodriguez. 1996
Sparisoma cretense	Parrotfish	Epibranchiale M1	y = 85.638 x + 39.956	0.957	0.915	Rodriguez. 1996
Sparisoma cretense	Parrotfish	Epibranchiale M2	y = 41.757 x + 32.569	0.97	0.941	Rodriguez. 1996
Sparisoma cretense	Parrotfish	vertebra 1 M1	y = 45.214 x + 49.676	0.979	0.959	Rodriguez. 1996
Sparisoma cretense	Parrotfish	vertebra 1 M2	y = 53.439 x + 54.559	0.986	0.971	Rodriguez. 1996
Sparisoma cretense	Parrotfish	vertebra 1 M3	y = 59.892 x + 23.123	0.989	0.978	Rodriguez. 1996
Sparisoma cretense	Parrotfish	vertebra 5 M1	y = 51.424 x + 57.565	0.984	0.969	Rodriguez. 1996
Sparisoma cretense	Parrotfish	vertebra 5 M2	y = 51.008 x+ 49.124	0.984	0.968	Rodriguez. 1996
Sparisoma cretense	Parrotfish	vertebra 5 M3	y = 39.262 x + 12.171	0.996	0.992	Rodriguez. 1996
Sparisoma cretense	Parrotfish	vertebra 10 M1	y = 53.164 x + 42.099	0.989	0.978	Rodriguez. 1996
Sparisoma cretense	Parrotfish	vertebra 10 M2	y = 43.415 x + 59.991	0.983	0.966	Rodriguez. 1996
Sparisoma cretense	Parrotfish	vertebra 10 M3	y = 37.242 x + 7.245	0.994	0.988	Rodriguez. 1996
Sparisoma cretense	Parrotfish	Vertebra 11 M1	y = 50.582 x + 46.08	0.985	0.971	Rodriguez. 1996
Sparisoma cretense	Parrotfish	Vertebra 11 M2	y = 43.499 x + 57.057	0.983	0.965	Rodriguez. 1996
Sparisoma cretense	Parrotfish	Vertebra 11 M3	y = 37.41 x + 3.154	0.998	0.996	Rodriguez. 1996
Sparisoma cretense	Parrotfish	Vertebra 18 M1	y = 55.447 x + 41.309	0.987	0.975	Rodriguez. 1996
Sparisoma cretense	Parrotfish	Vertebra 18 M2	y = 50. 535 x + 46.498	0.987	0.974	Rodriguez. 1996
Sparisoma cretense	Parrotfish	Vertebra 18 M3	y = 41.2 x + 1.728	0.993	0.985	Rodriguez. 1996
Sparisoma cretense	Parrotfish	Vertebra 25 (Urostylus) M1	y = 59.782 x + 34.349	0.99	0.98	Rodriguez. 1996
Sparisoma cretense	Parrotfish	Vertebra 25 ( Urostylus) M2	y = 55.153 x + 38.886	0.987	0.975	Rodriguez. 1996
Sparisoma cretense	Parrotfish	Vertebra 25 ( Urostylus) M3	y = 20.774 x - 17.901	0.99	0.981	Rodriguez. 1996
	The following images are reproduced from the publication of Rodríguez Santana in 1996 (page 202. 203 and 204)

## Sheet: selection index 1
		Parrotfish current mean size for Fuerteventura based on Falcón and co-authors (1996)
		Mean by observed zones (Falcón et al, 1996)	Mean	Mean of the archaeological samples	Selection index
		23.61	2026-01-20	32.2	20.1/32.2=1.6
		24.32
		21.54
		22.28
		23.64
		16.67
		17.50
		11.57

## Sheet: X2_results
X2
	p=	0.0001
	X2	219.94
	degree of freedom	23
	Residuals
		Villaverde	Punta Mallorquin
	Sparisoma cretense	31.96	-31.96	Fisher’s test: <0.000001
	Trachinotus ovatus	2026-12-01	-1.12
	Muraenidae	-25.88	25.88
	Epinephelus marginatus	-1.52	1.52
	Mycteroperca fusca	2026-06-01	-1.6
	Pomadasys incisus	0.16	-0.16
	Chromis limbata	0.16	-0.16
	Boops boops	0.48	-0.48
	Dentex cf. gibbosus	0.16	-0.16
	Diplodus annularis	-1.2	2026-02-01
	Diplodus cadenati	0.8	-0.8
	Diplodus cervinus	0.64	-0.64
	Diplodus cf. puntazzo	0.16	-0.16
	Pagellus erythrinus	0.16	-0.16
	Pagrus sp.	0.16	-0.16
	Pagrus auriga	-0.04	0.04
	Pagrus pagrus	-1.52	1.52
	Sarpa salpa	-1.52	1.52
	Aulostomus strigosus	-0.84	0.84
	Beryx splendens	-0.84	0.84
	Pseudocaranx dentex	-1.68	1.68
	Seriola Fasciata	-0.84	0.84
	Parapristipoma octolineatum	-0.84	0.84
	Similiparma lurida	-0.84	0.84

## Sheet: Raw_data_Cueva_de_Villaverde
pk_ID	SiteName	Phases	Phase vis	Contexto	fieldID	SubID	SPATIAL::USfield	SPATIAL::Dec	SPATIAL::Square_field	SPATIAL::Square_true	Size	SPECIES::Taxon	SPECIES::ObsTaxon	SKEL::Anat	SKEL::Anat_Detail	SKEL::Side	SKEL::Frag	SKEL::AgeCort	NR	Obs	SPATIAL::Group2	SPATIAL::Group1	SPATIAL::Group3	TAPHO::Rodent	TAPHO::DenD	TAPHO::Fungi	TAPHO::CirE	TAPHO::Abra	Burnt	TAPHO::Cut	TAPHO::Chop
2228	OLA105'19	Sup.	Sup.	Sup.	454	1	LIMPIEZA PERFIL SUR		A2 PERFIL SUR	Sondeo A2 int	45689	VIEJA		VRT	CAU		ACO	?	2										1
2230	OLA105'19	Sup.	Sup.	Sup.	454	2	LIMPIEZA PERFIL SUR		A2 PERFIL SUR	Sondeo A2 int	45689	VIEJA		VRT	PRECAU		ACO	?	1										0
2231	OLA105'19	Sup.	Sup.	Sup.	454	3	LIMPIEZA PERFIL SUR		A2 PERFIL SUR	Sondeo A2 int	45689	VIEJA		Pharyngeum superius		Right	ACO	?	1										0
2233	OLA105'19	Sup.	Sup.	Sup.	1206	1	LIMPIEZA CORTEA A3		A2 PERFIL SUR	Sondeo A2 int	45750	VIEJA		Pharyngeum inferius (keratobranchiale V)		Left+Right	CO	?	1					0	0	1	0	0	0	0	0
2234	OLA105'19	Sup.	Sup.	Sup.	1206	2	LIMPIEZA CORTEA A3		A2 PERFIL SUR	Sondeo A2 int	45718	VIEJA		Pharyngeum inferius (keratobranchiale V)		Left+Right	CO	?	1										0
2235	OLA105'19	Sup.	Sup.	Sup.	1206	3	LIMPIEZA CORTEA A3		A2 PERFIL SUR	Sondeo A2 int	45689	VIEJA		Pharyngeum superius		Left	FR	?	1										0
2236	OLA105'19	Sup.	Sup.	Sup.	1206	4	LIMPIEZA CORTEA A3		A2 PERFIL SUR	Sondeo A2 int	0-1	VIEJA		Pharyngeum superius		Right	FR	?	1										0
2237	OLA105'19	Sup.	Sup.	Sup.	1206	5	LIMPIEZA CORTEA A3		A2 PERFIL SUR	Sondeo A2 int	0-1	VIEJA		VRT	ATL		FR	?	1	termoalterada				0	0	0	0	0	1	0	0
2238	OLA105'19	Sup.	Sup.	Sup.	1206	6	LIMPIEZA CORTEA A3		A2 PERFIL SUR	Sondeo A2 int	0-1	VIEJA		VRT	CAU		FR	?	4										0
2239	OLA105'19	Sup.	Sup.	Sup.	1206	7	LIMPIEZA CORTEA A3		A2 PERFIL SUR	Sondeo A2 int	0-1	VIEJA		VRT	PRECAU		FR	?	1										0
2240	OLA105'19	Sup.	Sup.	Sup.	1206	8	LIMPIEZA CORTEA A3		A2 PERFIL SUR	Sondeo A2 int	0-1	VIEJA		VRT	THO		FR	?	2										0
2241	OLA105'19	Sup.	Sup.	Sup.	422	1	LIMPIEZA SUPERFICIAL		A2 PERFIL SUR	Sondeo A2 int	0-1	VIEJA		Pharyngeum superius		Left	FR	?	1										0
2242	OLA105'19	Sup.	Sup.	Sup.	422	2	LIMPIEZA SUPERFICIAL		A2 PERFIL SUR	Sondeo A2 int	45689	VIEJA		Pharyngeum inferius (keratobranchiale V)		Left+Right	FR	?	1										0
2243	OLA105'19	Sup.	Sup.	Sup.	422	3	LIMPIEZA SUPERFICIAL		A2 PERFIL SUR	Sondeo A2 int	45718	VIEJA		Pharyngeum inferius (keratobranchiale V)		Left+Right	FR	?	1										0
2244	OLA105'19	Sup.	Sup.	Sup.	422	4	LIMPIEZA SUPERFICIAL		A2 PERFIL SUR	Sondeo A2 int	0-1	VIEJA		VRT	THO		FR	?	3										0
2245	OLA105'19	Sup.	Sup.	Sup.	422	5	LIMPIEZA SUPERFICIAL		A2 PERFIL SUR	Sondeo A2 int	0-1	VIEJA		VRT	PRECAU		FR	?	3										0
2246	OLA105'19	Sup.	Sup.	Sup.	422	6	LIMPIEZA SUPERFICIAL		A2 PERFIL SUR	Sondeo A2 int	0-1	VIEJA		VRT	CAU		FR	?	5										0
2248	OLA105'19	Sup.	Sup.	Sup.	447	2	Perfil sur limpieza superficial		A2 PERFIL SUR	Sondeo A2 int	0-1	VIEJA		VRT	PRECAU		FR	?	2										0
2249	OLA105'19	Sup.	Sup.	Sup.	447	3	Perfil sur limpieza superficial		A2 PERFIL SUR	Sondeo A2 int	0-1	VIEJA		VRT	CAU		FR	?	1										0
2250	OLA105'19	V	I	Cenizas muy compactas	893		3		A2 PERFIL SUR	Sondeo A2 int	45689	VIEJA		VRT	CAU		FR	?	1	vieja grande. se toma medidas como vertebra 11									0
2251	OLA105'19	VI	I	Suelo de ocupación arcilloso	805	1	1		A2 PERFIL SUR	Sondeo A2 int	0-1	VIEJA		VRT	CAU		FR	?	3										1
2252	OLA105'19	VI	I	Suelo de ocupación arcilloso	805	2	1		A2 PERFIL SUR	Sondeo A2 int	45781	VIEJA		VRT	CAU		CO	?	1										0
2253	OLA105'19	VI	I	Suelo de ocupación arcilloso	805	3	1		A2 PERFIL SUR	Sondeo A2 int	0-1	VIEJA		VRT	PRECAU		FR	?	1										0
2254	OLA105'19	VI	I	Suelo de ocupación arcilloso	805	4	1		A2 PERFIL SUR	Sondeo A2 int	45781	FISH		VRT	CAU		FR	?	1	duda. vertebras que hay que ver en colección de Carmen Gloria. esun bicho grande									0
2255	OLA105'19	X	III	Ultima ocupación alterada	718		2		8	Sondeo 8 int	45689	VIEJA		VRT	CAU		ACO	?	1										0
2257	OLA105'19	X	III	Ultima ocupación alterada	712		1		8	Sondeo 8 int	0-1	VIEJA		VRT	CAU		FR	?	2										0
2258	OLA105'19	Sup.	Sup.	Sup.	387	1	SUPERFICIAL		7	Sondeo 8 int	0-1	VIEJA		VRT	CAU		FR	?	7										0
2259	OLA105'19	Sup.	Sup.	Sup.	387	2	SUPERFICIAL		8	Sondeo 8 int	45718	VIEJA		Praemaxillare		Left	ACO	?	1										0
2260	OLA105'19	Sup.	Sup.	Sup.	387	3	SUPERFICIAL		8	Sondeo 8 int	45689	VIEJA		Pharyngeum superius		Right	FR	?	1										0
2261	OLA105'19	Sup.	Sup.	Sup.	387	4	SUPERFICIAL		8	Sondeo 8 int	0-1	VIEJA		Pharyngeum superius		Left	FR	?	1										2
2262	OLA105'19	II	II	Dos fuegos potentes	1156		22		8	Sondeo 8 int	45689	VIEJA		VRT	CAU		FR	?	1										0
2263	OLA105'19	VIII	III	vertido ?	1120	2	7		8	Sondeo 8 int	0-1	VIEJA		VRT	CAU		FR	?	1										0
2264	OLA105'19	VIII	III	vertido ?	869	59	6	1	8	Sondeo 8 int	45718	VIEJA		Pharyngeum inferius (keratobranchiale V)		Left+Right	CO	?	1										0
2265	OLA105'19	VI	I	Suelo de ocupación arcilloso	806	105	1		A2 PERFIL SUR	Sondeo A2 int	0-1	VIEJA		Basipterygium		Right	FR	?	1										0
2266	OLA105'19	VI	I	Suelo de ocupación arcilloso	806	106	1		A2 PERFIL SUR	Sondeo A2 int	45718	VIEJA		Praemaxillare		Left	CO	?	1										1
2267	OLA105'19	VI	I	Suelo de ocupación arcilloso	806	107	1		A2 PERFIL SUR	Sondeo A2 int	0-1	FISH		NID			FR	?	1										0
2268	OLA105'19	Sup.	Sup.	Sup.	389	64	LIMPIEZA SUPERFICIAL		8	Sondeo 8 int	45689	VIEJA		Operculum		Right	FR	?	1										1
2269	OLA105'19	VIII	III	vertido ?	1119	11	6	3	8	Sondeo 8 int	0-1	VIEJA		VRT	CAU		FR	?	2										0
2270	OLA105'19	X	III	Ultima ocupación alterada	878	13	3		8	Sondeo 8 int	45689	MYFU	Mycteroperca fusca. Abade	Hyomandibulare		Right	FR	?	1										0
2271	OLA105'19	IV	I	Suelo de ocupación [C14- Cal 360]	1108	103	5		A2 PERFIL SUR	Sondeo A2 int	45689	VIEJA		VRT	CAU		ACO	?	9										0
2272	OLA105'19	IV	I	Suelo de ocupación [C14- Cal 360]	1108	104	5		A2 PERFIL SUR	Sondeo A2 int	45689	SARPA		VRT	CAU		ACO	?	1										0
2273	OLA105'19	IV	I	Suelo de ocupación [C14- Cal 360]	1108	105	5		A2 PERFIL SUR	Sondeo A2 int	0-1	FISH		Spina		?	FR	?	2										0
2274	OLA105'19	IV	I	Suelo de ocupación [C14- Cal 360]	1108	106	5		A2 PERFIL SUR	Sondeo A2 int	0-1	FISH		Processus spinosus		Left+Right	FR	?	2										0
2275	OLA105'19	IV	I	Suelo de ocupación [C14- Cal 360]	1108	107	5		A2 PERFIL SUR	Sondeo A2 int	45750	VIEJA		Praemaxillare		Right	CO	?	1					0	0	1	0	0	0	0	0
2276	OLA105'19	IV	I	Suelo de ocupación [C14- Cal 360]	1108	108	5		A2 PERFIL SUR	Sondeo A2 int	45718	VIEJA		Basioccipitale + Parasphenoideum		Left+Right	FR	?	1	Basio									0
2277	OLA105'19	IV	I	Suelo de ocupación [C14- Cal 360]	1108	109	5		A2 PERFIL SUR	Sondeo A2 int	45718	MYFU		Pharyngeum inferius (keratobranchiale V)		Left	ACO	?	1										0
2278	OLA105'19	II	I	Suelo de ocupación	1216	6	10		A2 PERFIL SUR	Sondeo A2 int	45718	VIEJA		VRT	PRECAU		ACO	?	1										1
2279	OLA105'19	II	I	Suelo de ocupación	1216	7	10		A2 PERFIL SUR	Sondeo A2 int	45689	VIEJA		VRT	CAU		ACO	?	4										0
2280	OLA105'19	II	I	Suelo de ocupación	1216	8	10		A2 PERFIL SUR	Sondeo A2 int	0-1	SARPA		VRT	CAU		ACO	?	3					0	0	1	0	0	0	0	0
2281	OLA105'19	II	I	Suelo de ocupación	1216	9	10		A2 PERFIL SUR	Sondeo A2 int	45718	VIEJA		Praemaxillare		Left	CO	?	1										0
2322	OLA105'19	Sup.	Sup.	Limpieza de suelo	725	4	Limp Suelo		A2	Sondeo A2 int	45718	FISH		NID			FR	?	2										0
2413	OLA105'19	Sup.	Sup.	Sup.	421	81	LIMPIEZA SUPERFICIAL		A2 PERFIL SUR	Sondeo A2 int	45718	VIEJA		Neurocranium		Right	FR	?	1	parte orbital									1
2414	OLA105'19	Sup.	Sup.	Sup.	421	85	LIMPIEZA SUPERFICIAL		A2 PERFIL SUR	Sondeo A2 int	45689	FISH		Pharyngeum inferius (keratobranchiale V)		?	FR	?	1	poco diadnóstico									0
2415	OLA105'19	Sup.	Sup.	Sup.	421	82	LIMPIEZA SUPERFICIAL		A2 PERFIL SUR	Sondeo A2 int	45689	VIEJA		Neurocranium		Right	FR	?	1	parte orbital. mismo que el anterior e igual fractura									1
2416	OLA105'19	Sup.	Sup.	Sup.	421	83	LIMPIEZA SUPERFICIAL		A2 PERFIL SUR	Sondeo A2 int	0-1	VIEJA		VRT	ATL		ACO	?	1										0
2417	OLA105'19	Sup.	Sup.	Sup.	421	84	LIMPIEZA SUPERFICIAL		A2 PERFIL SUR	Sondeo A2 int	0-1	FISH		NID			FR	?	4	duda. creo que se puede identificar el hueso									0
2484	OLA105'19	Sup.	Sup.	Limpieza de suelo	1205	67	Lim Suelo		A2	Sondeo A2 int	45689	VIEJA		Parasphenoideum		Left+Right	FR	?	1										0
2486	OLA105'19	Sup.	Sup.	Limpieza de suelo	1205	69	Lim Suelo		A2	Sondeo A2 int	45718	FISH		Operculum		?	FR	?	1	posible operculo									0
2487	OLA105'19	Sup.	Sup.	Limpieza de suelo	1205	70	Lim Suelo		A2	Sondeo A2 int	0-1	VIEJA		Palatinum		Left	FR	?	1										0
2488	OLA105'19	Sup.	Sup.	Limpieza de suelo	1205	71	Lim Suelo		A2	Sondeo A2 int	45689	FISH		Hyomandibulare		Right	FR	?	1										0
2535	OLA105'19	Sup.	Sup.	Limpieza de suelo	444	41	LIMPIEZA Perfil Sur		A2 PERFIL SUR	Sondeo A2 int	45689	FISH		Processus spinosus		Left+Right	FR	?	1										0
2536	OLA105'19	Sup.	Sup.	Limpieza de suelo	444	42	LIMPIEZA Perfil Sur		A2 PERFIL SUR	Sondeo A2 int	45718	VIEJA		Parasphenoideum		Left+Right	FR	?	1										0
2577	OLA105'19	II	I	Suelo de ocupación	1216	10	10		A2 PERFIL SUR	Sondeo A2 int	45689	SARPA		VRT	CAU		FR	?	1					0	0	1	0	0	0	0	0
2578	OLA105'19	II	I	Suelo de ocupación	1216	11	10		A2 PERFIL SUR	Sondeo A2 int	45750	VIEJA		Supracleithrale		Left	FR	?	1										0
2579	OLA105'19	II	I	Suelo de ocupación	1216	12	10		A2 PERFIL SUR	Sondeo A2 int	45718	VIEJA		Cleithrum		?	FR	?	1										0
2580	OLA105'19	II	I	Suelo de ocupación	1216	13	10		A2 PERFIL SUR	Sondeo A2 int	45718	VIEJA		Quadratum		Right	FR	?	1										0
2581	OLA105'19	II	I	Suelo de ocupación	1216	14	10		A2 PERFIL SUR	Sondeo A2 int	45689	FISH		NID			FR	?	1										0
2582	OLA105'19	II	I	Suelo de ocupación	1216	15	10		A2 PERFIL SUR	Sondeo A2 int	45689	FISH		Processus spinosus		Left+Right	FR	?	5										1
2583	OLA105'19	II	I	Suelo de ocupación	1216	16	10		A2 PERFIL SUR	Sondeo A2 int	45718	VIEJA		Praemaxillare		Left	ACO	?	1										0
2584	OLA105'19	II	I	Suelo de ocupación	1216	17	10		A2 PERFIL SUR	Sondeo A2 int	45689	VIEJA		VRT	CAU		FR	?	5										0
2585	OLA105'19	II	I	Suelo de ocupación	1216	18	10		A2 PERFIL SUR	Sondeo A2 int	45689	VIEJA		VRT	PRECAU		FR	?	1										1
2587	OLA105'20	VI	III	Nivel de Colmatación y relleno	415	1	11		3	Sondeo 3 ext	45689	Boops boops		VRT	THO		FR	?	1	digerida. selección foto				0	0	0	0	0	0	0	0
2588	OLA105'20	VI	III	Nivel de Colmatación y relleno	415	2	11		3	Sondeo 3 ext	45689	VIEJA		VRT	CAU		ACO	?	4										0
2589	OLA105'20	VI	III	Nivel de Colmatación y relleno	415	3	11		3	Sondeo 3 ext	45689	VIEJA		VRT	PRECAU		ACO	?	2										0
2590	OLA105'20	VI	III	Nivel de Colmatación y relleno	415	f	11		3	Sondeo 3 ext	45689	VIEJA		FBN			ACO	?	5										1
2591	OLA105'20	VI	III	Nivel de Colmatación y relleno	415	5	11		3	Sondeo 3 ext	45689	VIEJA		Pharyngeum superius		Left	FR	?	1										0
2592	OLA105'20	VI	III	Nivel de Colmatación y relleno	415	6	11		3	Sondeo 3 ext	45689	VIEJA		Pharyngeum superius		Left	FR	?	1										0
2593	OLA105'20	VI	III	Nivel de Colmatación y relleno	415	7	11		3	Sondeo 3 ext	45689	VIEJA		Pharyngeum superius		Right	FR	?	1										2
2594	OLA105'20	VI	III	Nivel de Colmatación y relleno	415	8	11		3	Sondeo 3 ext	45689	VIEJA		Pharyngeum superius		Right	FR	?	1										0
2595	OLA105'20	V	II	Nivel de Suelo - contexto de interés - molino - Muestra Black deposit	863	1	12		3	Sondeo 3 ext	45718	VIEJA		Pharyngeum inferius (keratobranchiale V)		Left+Right	ACO	?	1										0
2596	OLA105'20	V	II	Nivel de Suelo - contexto de interés - molino - Muestra Black deposit	863	2	12		3	Sondeo 3 ext	45689	VIEJA		VRT	CAU		FR	?	8										1
2597	OLA105'20	V	II	Nivel de Suelo - contexto de interés - molino - Muestra Black deposit	863	3	12		3	Sondeo 3 ext	45689	VIEJA		VRT	PRECAU		ACO	?	7										1
2599	OLA105'20	V	II	Nivel de Suelo - contexto de interés - molino - Muestra Black deposit	863	5	12		3	Sondeo 3 ext	45689	VIEJA		Dentale		Left	ACO	?	1										1
2600	OLA105'20	V	II	Nivel de Suelo - contexto de interés - molino - Muestra Black deposit	863	6	12		3	Sondeo 3 ext	45718	VIEJA		Praemaxillare		Left	ACO	?	1										1
2601	OLA105'20	V	II	Nivel de Suelo - contexto de interés - molino - Muestra Black deposit	863	7	12		3	Sondeo 3 ext	45750	VIEJA		Praemaxillare		Right	CO	?	1										1
2602	OLA105'20	V	II	Nivel de Suelo - contexto de interés - molino - Muestra Black deposit	863	8	12		3	Sondeo 3 ext	45718	VIEJA		Praemaxillare		Right	CO	?	1										0
2603	OLA105'20	V	II	Nivel de Suelo - contexto de interés - molino - Muestra Black deposit	863	9	12		3	Sondeo 3 ext	45689	VIEJA		Praemaxillare		Right	ACO	?	1										0
2604	OLA105'20	V	II	Nivel de Suelo - contexto de interés - molino - Muestra Black deposit	863	10	12		3	Sondeo 3 ext	0-1	VIEJA		Praemaxillare		Right	FR	?	1										0
2605	OLA105'20	V	II	Nivel de Suelo - contexto de interés - molino - Muestra Black deposit	863	11	12		3	Sondeo 3 ext	45689	VIEJA		Pharyngeum superius		Left	FR	?	1										0
2606	OLA105'20	V	II	Nivel de Suelo - contexto de interés - molino - Muestra Black deposit	863	12	12		3	Sondeo 3 ext	45689	VIEJA		Pharyngeum superius		Left	FR	?	1										1
2607	OLA105'20	V	II	Nivel de Suelo - contexto de interés - molino - Muestra Black deposit	863	13	12		3	Sondeo 3 ext	45689	VIEJA		Pharyngeum superius		Left	FR	?	1										2
2608	OLA105'20	V	II	Nivel de Suelo - contexto de interés - molino - Muestra Black deposit	863	14	12		3	Sondeo 3 ext	45689	VIEJA		Pharyngeum superius		Right	FR	?	1										0
2609	OLA105'20	V	II	Nivel de Suelo - contexto de interés - molino - Muestra Black deposit	863	15	12		3	Sondeo 3 ext	0-1	VIEJA		Pharyngeum superius		Right	FR	?	1										0
2610	OLA105'20	V	II	Nivel de Suelo - contexto de interés - molino - Muestra Black deposit	863	16	12		3	Sondeo 3 ext	0-1	MORENA		VRT	CAU		FR	?	1										0
2611	OLA105'20	V	II	Nivel de Suelo - contexto de interés - molino - Muestra Black deposit	863	17	12		3	Sondeo 3 ext	45750	VIEJA		Praeoperculare		Left	ACO	?	1										1
2612	OLA105'20	V	II	Nivel de Suelo - contexto de interés - molino - Muestra Black deposit	863	18	12		3	Sondeo 3 ext	45689	VIEJA		Epihyale		Right	ACO	?	1										1
2613	OLA105'20	V	II	Nivel de Suelo - contexto de interés - molino - Muestra Black deposit	863	19	12		3	Sondeo 3 ext	45689	Diplodus annularis	mojarra	Praemaxillare		Left	CO	?	1										0
2614	OLA105'20	V	II	Nivel de Suelo - contexto de interés - molino - Muestra Black deposit	863	20	12		3	Sondeo 3 ext	45718	Diplodus annularis	mojarra	Praemaxillare		Left	CO	?	1										0
2615	OLA105'20	V	II	Nivel de Suelo - contexto de interés - molino - Muestra Black deposit	863	21	12		3	Sondeo 3 ext	0-1	FISH		VRT	VRT		FR	?	1										0
2616	OLA105'20	V	II	Nivel de Suelo - contexto de interés - molino - Muestra Black deposit	863	22	12		3	Sondeo 3 ext	45718	VIEJA		Supracleithrale		Left	ACO	?	1										0
2617	OLA105'20	V	II	Nivel de Suelo - contexto de interés - molino - Muestra Black deposit	863	23	12		3	Sondeo 3 ext	0-1	FISH		Processus spinosus		Left+Right	FR	?	1										0
2618	OLA105'20	V	II	Nivel de Suelo - contexto de interés - molino - Muestra Black deposit	863	24	12		3	Sondeo 3 ext	0-1	Pomadasys incisus	Roncador	VRT	PRECAU		ACO	?	1										0
2619	OLA105'20	VI	III	Uso y compactación > VIII-IX	171	1	7	3	45689	Tocón 1/2 ext	45718	VIEJA		Praemaxillare		Left	CO	?	1										0
2620	OLA105'20	VI	III	Uso y compactación > VIII-IX	171	2	7	3	45689	Tocón 1/2 ext	45718	VIEJA		Supracleithrale		Right	ACO	?	1										0
2621	OLA105'20	VI	III	Uso y compactación > VIII-IX	171	3	7	3	45689	Tocón 1/2 ext	45689	VIEJA		VRT	CAU		ACO	?	2										2
2622	OLA105'20	VI	III	Uso y compactación > VIII-IX	171	4	7	3	45689	Tocón 1/2 ext	45689	VIEJA		VRT	CAU		FR	?	2										0
2623	OLA105'20	VI	III	Uso y compactación > VIII-IX	171	5	7	3	45689	Tocón 1/2 ext	45689	VIEJA		VRT	PRECAU		FR	?	1										0
2624	OLA105'20	VI	III	Uso y compactación > VIII-IX	237		9		45689	Tocón 1/2 ext	45718	VIEJA		VRT	CAU		CO	?	3										0
2625	OLA105'20	VII	IV	>VIII-IV. posible superficie de gabia	99		6		45689	Tocón 1/2 ext	45689	VIEJA		Pharyngeum superius		Left	ACO	?	1										0
2626	OLA105'20	VI	III	Uso y compactación > VIII-IX	300	1	9		45689	Tocón 1/2 ext	45689	VIEJA		Dentale		Left	FR	?	1										1
2627	OLA105'20	VI	III	Uso y compactación > VIII-IX	300	2	9		45689	Tocón 1/2 ext	45718	VIEJA		Dentale		Right	FR	?	1										0
2628	OLA105'20	VI	III	Uso y compactación > VIII-IX	300	3	9		45689	Tocón 1/2 ext	0-1	VIEJA		Dentale		Right	FR	?	1										0
2629	OLA105'20	VI	III	Uso y compactación > VIII-IX	300	4	9		45689	Tocón 1/2 ext	45689	VIEJA		VRT	ATL		FR	?	1										1
2630	OLA105'20	VI	III	Uso y compactación > VIII-IX	300	5	9		45689	Tocón 1/2 ext	45718	VIEJA		VRT	PRECAU		ACO	?	2										0
2631	OLA105'20	VI	III	Uso y compactación > VIII-IX	300	6	9		45689	Tocón 1/2 ext	45689	VIEJA		VRT	CAU		FR	?	9										0
2632	OLA105'20	VII	IV	>VIII-IV. posible superficie de gabia	23	1	6		45689	Tocón 1/2 ext	0-1	VIEJA		VRT	CAU		FR	?	2					0	0	0	0	0	0	0	0
2633	OLA105'20	VII	IV	>VIII-IV. posible superficie de gabia	23	2	6		45689	Tocón 1/2 ext	0-1	VIEJA		VRT	ATL		FR	?	1										0
2634	OLA105'20	VII	IV	>VIII-IV. posible superficie de gabia	59	1	6		45689	Tocón 1/2 ext	45689	VIEJA		VRT	CAU		FR	?	6										1
2635	OLA105'20	VII	IV	>VIII-IV. posible superficie de gabia	59	2	6		45689	Tocón 1/2 ext	0-1	VIEJA		VRT	PRECAU		FR	?	1										0
2636	OLA105'20	VII	IV	>VIII-IV. posible superficie de gabia	59	3	6		45689	Tocón 1/2 ext	45689	VIEJA		VRT	THO		FR	?	1										0
2637	OLA105'20	VI	III	Uso y compactación > VIII-IX	765		8		45689	Tocón 1/2 ext	0-1	VIEJA		VRT	CAU		FR	?	5										0
2640	OLA105'20	VI	III	Uso y compactación > VIII-IX	150	3	7	2	45689	Tocón 1/2 ext	0-1	Carcharhinus sp.	tiburón	VRT	VRT		FR	?	1					0	0	0	0	0	0	0	0
2641	OLA105'20	VI	III	Uso y compactación > VIII-IX	150	4	7	2	45689	Tocón 1/2 ext	45718	VIEJA		Basioccipitale + Exoccipitale		Left+Right	FR	A	1	Basioccipitale + occipitale									1
2642	OLA105'20	VI	III	Uso y compactación > VIII-IX	150	5	7	2	45689	Tocón 1/2 ext	45689	VIEJA		VRT	CAU		ACO	?	10										0
2643	OLA105'20	VI	III	Uso y compactación > VIII-IX	150	6	7	2	45689	Tocón 1/2 ext	45689	VIEJA		VRT	PRECAU		FR	?	5										0
2644	OLA105'20	VI	III	Uso y compactación > VIII-IX	150	7	7	2	45689	Tocón 1/2 ext	45750	VIEJA		Pharyngeum inferius (keratobranchiale V)		Left+Right	CO	?	1										0
2645	OLA105'20	VI	III	Uso y compactación > VIII-IX	150	8	7	2	45689	Tocón 1/2 ext	45718	VIEJA		Pharyngeum inferius (keratobranchiale V)		Left+Right	ACO	?	1										1
2646	OLA105'20	VI	III	Uso y compactación > VIII-IX	150	9	7	2	45689	Tocón 1/2 ext	45689	VIEJA		Pharyngeum superius		Left	ACO	?	1										0
2647	OLA105'20	VI	III	Uso y compactación > VIII-IX	150	10	7	2	45689	Tocón 1/2 ext	0-1	VIEJA		Pharyngeum superius		Right	FR	?	1										2
2648	OLA105'20	VIII	V	Colmatación contemporánea	14	1	3		45689	Tocón 1/2 ext	0-1	FISH		VRT	VRT		FR	?	1										0
2649	OLA105'20	VIII	V	Colmatación contemporánea	14	2	3		45689	Tocón 1/2 ext	0-1	VIEJA		VRT	VRT		FR	?	1										0
2650	OLA105'20	VIII	V	Colmatación contemporánea	14	3	3		45689	Tocón 1/2 ext	0-1	SARPA		VRT	CAU		FR	?	2										0
2651	OLA105'20	VI	III	Uso y compactación > VIII-IX	109	1	7	2	45689	Tocón 1/2 ext	45689	VIEJA		VRT	Urostyle		FR	?	1										0
2652	OLA105'20	VI	III	Uso y compactación > VIII-IX	109	2	7	2	45689	Tocón 1/2 ext	0-1	VIEJA		VRT	THO		FR	?	1										0
2653	OLA105'20	VI	III	Uso y compactación > VIII-IX	109	3	7	2	45689	Tocón 1/2 ext	0-1	VIEJA		VRT	PRECAU		FR	?	1										0
2654	OLA105'20	VI	III	Uso y compactación > VIII-IX	109	4	7	2	45689	Tocón 1/2 ext	0-1	VIEJA		VRT	CAU		FR	?	3										0
2655	OLA105'20	VI	III	Uso y compactación > VIII-IX	100	1	7	1	45689	Tocón 1/2 ext	45750	VIEJA		Pharyngeum inferius (keratobranchiale V)		Left+Right	CO	?	1										0
2656	OLA105'20	VI	III	Uso y compactación > VIII-IX	100	2	7	1	45689	Tocón 1/2 ext	0-1	FISH		Neurocranium		Left+Right	FR	?	1										0
2657	OLA105'20	VI	III	Uso y compactación > VIII-IX	100	3	7	1	45689	Tocón 1/2 ext	0-1	VIEJA		VRT	PRECAU		FR	?	3										0
2658	OLA105'20	VI	III	Uso y compactación > VIII-IX	100	4	7	1	45689	Tocón 1/2 ext	0-1	VIEJA		VRT	CAU		FR	?	2										1
2659	OLA105'20	VI	III	Uso y compactación > VIII-IX	100	5	7	1	45689	Tocón 1/2 ext	45750	VIEJA		Praemaxillare		Right	ACO	?	1										0
2660	OLA105'20	VI	III	Uso y compactación > VIII-IX	100	6	7	1	45689	Tocón 1/2 ext	45718	VIEJA		Praemaxillare		Right	ACO	?	1										0
2661	OLA105'20	VI	III	Uso y compactación > VIII-IX	100	7	7	1	45689	Tocón 1/2 ext	45689	VIEJA		Praemaxillare		Left	ACO	?	1										0
2662	OLA105'20	VI	III	Uso y compactación > VIII-IX	100	8	7	1	45689	Tocón 1/2 ext	45689	VIEJA		Praemaxillare		Left	ACO	?	1										0
2663	OLA105'20	VI	III	Uso y compactación > VIII-IX	100	9	7	1	45689	Tocón 1/2 ext	0-1	VIEJA		Praemaxillare		Left	FR	?	1										2
2664	OLA105'20	VI	III	Uso y compactación > VIII-IX	100	10	7	1	45689	Tocón 1/2 ext	45718	VIEJA		Dentale		Right	FR	?	1										0
2665	OLA105'20	VI	III	Uso y compactación > VIII-IX	100	11	7	1	45689	Tocón 1/2 ext	0-1	VIEJA		Pharyngeum superius		Left	FR	?	1										1
2666	OLA105'20	VI	III	Uso y compactación > VIII-IX	100	12	7	1	45689	Tocón 1/2 ext	45689	VIEJA		Pharyngeum superius		Right	FR	?	1										0
2667	OLA105'20	VII	IV	>VIII-IV. posible superficie de gabia	28	1	6		45689	Tocón 1/2 ext	0-1	SARPA		VRT	CAU		FR	?	2										1
2668	OLA105'20	VII	IV	>VIII-IV. posible superficie de gabia	28	2	6		45689	Tocón 1/2 ext	0-1	VIEJA		VRT	CAU		FR	?	18										0
2669	OLA105'20	VII	IV	>VIII-IV. posible superficie de gabia	28	3	6		45689	Tocón 1/2 ext	45689	VIEJA		VRT	PRECAU		FR	?	5										0
2670	OLA105'20	VII	IV	>VIII-IV. posible superficie de gabia	28	4	6		45689	Tocón 1/2 ext	0-1	VIEJA		VRT	ATL		FR	?	1										0
2671	OLA105'20	VII	IV	>VIII-IV. posible superficie de gabia	28	5	6		45689	Tocón 1/2 ext	45718	VIEJA		Pharyngeum inferius (keratobranchiale V)		Left+Right	FR	?	1										0
2672	OLA105'20	VII	IV	>VIII-IV. posible superficie de gabia	28	6	6		45689	Tocón 1/2 ext	45718	VIEJA		Pharyngeum superius		Left	FR	?	1										0
2673	OLA105'20	VII	IV	>VIII-IV. posible superficie de gabia	28	7	6		45689	Tocón 1/2 ext	0-1	VIEJA		Pharyngeum superius		Left	FR	?	1										1
2674	OLA105'20	VII	IV	>VIII-IV. posible superficie de gabia	28	8	6		45689	Tocón 1/2 ext	45689	VIEJA		Pharyngeum superius		Right	FR	?	1										1
2675	OLA105'20	VII	IV	>VIII-IV. posible superficie de gabia	28	9	6		45689	Tocón 1/2 ext	45689	VIEJA		Pharyngeum superius		Right	FR	?	1										0
2676	OLA105'20	VI	III	Uso y compactación > VIII-IX	321	1	9		45689	Tocón 1/2 ext	45689	VIEJA		VRT	CAU		ACO	?	10										1
2677	OLA105'20	VI	III	Uso y compactación > VIII-IX	321	2	9		45689	Tocón 1/2 ext	45689	VIEJA		VRT	PRECAU		FR	?	3										0
2678	OLA105'20	VI	III	Uso y compactación > VIII-IX	321	3	9		45689	Tocón 1/2 ext	45718	VIEJA		Pharyngeum inferius (keratobranchiale V)		Left+Right	ACO	?	1	Parece erosionado. como si haya sido corroido por ácido				0	0	0	0	2	0	0	0
2679	OLA105'20	VI	III	Uso y compactación > VIII-IX	321	4	9		45689	Tocón 1/2 ext	0-1	VIEJA		Pharyngeum superius		Left	FR	?	1										2
2680	OLA105'20	VI	III	Uso y compactación > VIII-IX	321	5	9		45689	Tocón 1/2 ext	0-1	VIEJA		Pharyngeum superius		Left	FR	?	1										0
2681	OLA105'20	VI	III	Uso y compactación > VIII-IX	321	6	9		45689	Tocón 1/2 ext	45718	VIEJA		Pharyngeum superius		Right	FR	?	1										0
2682	OLA105'20	VI	III	Uso y compactación > VIII-IX	321	7	9		45689	Tocón 1/2 ext	45689	VIEJA		Pharyngeum superius		Right	FR	?	1										1
2683	OLA105'20	VI	III	Uso y compactación > VIII-IX	321	8	9		45689	Tocón 1/2 ext	45689	VIEJA		Pharyngeum superius		Right	FR	?	1										1
2684	OLA105'20	V	II	VIII-IX Nivel de uso	365	1	10		45689	Tocón 1/2 ext	0-1	VIEJA		VRT	CAU		FR	?	4										1
2686	OLA105'20	VI	III	Uso y compactación > VIII-IX	271	1	8		45689	Tocón 1/2 ext	45689	VIEJA		VRT	CAU		ACO	?	5										1
2687	OLA105'20	VI	III	Uso y compactación > VIII-IX	271	2	8		45689	Tocón 1/2 ext	45689	VIEJA		VRT	Urostyle		FR	?	1										0
2688	OLA105'20	VI	III	Uso y compactación > VIII-IX	271	3	8		45689	Tocón 1/2 ext	0-1	FISH		VRT	VRT		FR	?	1										1
2689	OLA105'20	VI	III	Uso y compactación > VIII-IX	271	4	8		45689	Tocón 1/2 ext	45689	VIEJA		Pharyngeum superius		Right	FR	?	1										0
2690	OLA105'20	V	II	Niveles de uso s. VIII-IX	421	1	12		45689	Tocón 1/2 ext	45689	VIEJA		VRT	CAU		ACO	?	10										0
2691	OLA105'20	V	II	Niveles de uso s. VIII-IX	421	2	12		45689	Tocón 1/2 ext	0-1	SARPA		VRT	CAU		ACO	?	1										0
2692	OLA105'20	IV	I	<VIII-IX Colmatación de estructura	553	1	13		45689	Tocón 1/2 ext	45750	FISH		Processus spinosus		Left+Right	CO	?	1	unido									0
2693	OLA105'20	IV	I	<VIII-IX Colmatación de estructura	553	2	13		45689	Tocón 1/2 ext	45689	VIEJA		Praemaxillare		Right	CO	?	1										0
2694	OLA105'20	IV	I	<VIII-IX Colmatación de estructura	553	4	13		45689	Tocón 1/2 ext	0-1	VIEJA		VRT	CAU		FR	?	2										1
2695	OLA105'20	IV	I	<VIII-IX Colmatación de estructura	553	5	13		45689	Tocón 1/2 ext	0-1	VIEJA		VRT	PRECAU		FR	?	1										1
2696	OLA105'20	IV	I	<VIII-IX Colmatación de estructura	553	6	13		45689	Tocón 1/2 ext	45718	VIEJA		Pharyngeum superius		Right	ACO	?	1										0
2697	OLA105'20	Sup.	Sup.	limpieza perfil	189	1	PERFIL		3	Sondeo 3 ext	0-1	VIEJA		VRT	CAU		FR	?	1										0
2698	OLA105'20	Sup.	Sup.	limpieza perfil	189	2	PERFIL		3	Sondeo 3 ext	45718	VIEJA		Praemaxillare		Left	FR	?	1										1
2699	OLA105'20	Sup.	Sup.	Sup.	16	1	SUP		3	Sondeo 3 ext	45718	FISH		Processus spinosus		Left+Right	FR	?	1										0
2700	OLA105'20	Sup.	Sup.	Sup.	16	2	SUP		3	Sondeo 3 ext	0-1	VIEJA		VRT	CAU		FR	?	4										0
2701	OLA105'20	Sup.	Sup.	Sup.	16	3	SUP		3	Sondeo 3 ext	0-1	VIEJA		VRT	PRECAU		FR	?	1										0
2702	OLA105'20	Sup.	Sup.	Sup.	16	4	SUP		3	Sondeo 3 ext	45718	VIEJA		Pharyngeum inferius (keratobranchiale V)		Left+Right	FR	?	1										1
2703	OLA105'20	VI	III	Nivel de Colmatación y relleno	328	1	10		3	Sondeo 3 ext	0-1	VIEJA		VRT	CAU		FR	?	2										0
2704	OLA105'20	VI	III	Nivel de Colmatación y relleno	328	2	10		3	Sondeo 3 ext	0-1	VIEJA		VRT	CAU		FR	?	1										4
2705	OLA105'20	VI	III	Nivel de Colmatación y relleno	328	3	10		3	Sondeo 3 ext	0-1	VIEJA		VRT	PRECAU		FR	?	2										0
2706	OLA105'20	VII	IV	Colmatación y alterado por tubería	209	1	9	3	3	Sondeo 3 ext	45689	VIEJA		VRT	PRECAU		FR	?	2										1
2707	OLA105'20	VII	IV	Colmatación y alterado por tubería	209	2	9	3	3	Sondeo 3 ext	45689	VIEJA		VRT	CAU		FR	?	4										0
2708	OLA105'20	VII	IV	Colmatación y alterado por tubería	209	3	9	3	3	Sondeo 3 ext	45689	VIEJA		Pharyngeum superius		Left	FR	?	1										0
2709	OLA105'20	VII	IV	Colmatación y alterado por tubería	209	4	9	3	3	Sondeo 3 ext	45689	VIEJA		Pharyngeum superius		Right	FR	?	1										1
2710	OLA105'20	VII	IV	Colmatación y alterado por tubería	209	5	9	3	3	Sondeo 3 ext	0-1	VIEJA		Pharyngeum superius		Right	FR	?	1										2
2711	OLA105'20	VI	III	Nivel de Colmatación y relleno	831	1	10		3	Sondeo 3 ext	0-1	VIEJA		VRT	ATL		FR	?	1										0
2712	OLA105'20	VI	III	Nivel de Colmatación y relleno	831	2	10		3	Sondeo 3 ext	0-1	VIEJA		VRT	ATL		FR	?	1										0
2713	OLA105'20	VI	III	Nivel de Colmatación y relleno	831	3	10		3	Sondeo 3 ext	0-1	VIEJA		VRT	CAU		FR	?	6										0
2714	OLA105'20	VI	III	Nivel de Colmatación y relleno	831	4	10		3	Sondeo 3 ext	45689	VIEJA		Pharyngeum superius		Right	FR	?	1										0
2715	OLA105'20	VI	III	Nivel de Colmatación y relleno	821	1	11	2	3	Sondeo 3 ext	45718	VIEJA		VRT	CAU		ACO	?	6										1
2716	OLA105'20	VI	III	Nivel de Colmatación y relleno	821	2	11	2	3	Sondeo 3 ext	0-1	VIEJA		VRT	PRECAU		FR	?	1										0
2717	OLA105'20	VI	III	Nivel de Colmatación y relleno	821	3	11	2	3	Sondeo 3 ext	45718	FISH		Processus spinosus		Left+Right	FR	?	1										0
2718	OLA105'20	VI	III	Nivel de Colmatación y relleno	821	4	11	2	3	Sondeo 3 ext	45718	VIEJA		Praeoperculare		Right	FR	?	1										0
2719	OLA105'20	VI	III	Nivel de Colmatación y relleno	821	5	11	2	3	Sondeo 3 ext	45689	VIEJA		Dentale		Right	FR	?	1										0
2720	OLA105'20	VI	III	Nivel de Colmatación y relleno	821	6	11	2	3	Sondeo 3 ext	45689	VIEJA		Pharyngeum superius		Left	FR	?	1										0
2721	OLA105'20	VI	III	Uso y compactación > VIII-IX	71	1	7	1	45689	Tocón 1/2 ext	45718	CRAB		Quela		Left	FR	?	1	parte movil				0	0	0	0	0	0	0	0
2722	OLA105'20	VI	III	Uso y compactación > VIII-IX	71	2	7	1	45689	Tocón 1/2 ext	45689	CRAB		Quela + carpus		Right	CO	?	1	completa									1
2723	OLA105'20	VI	III	Uso y compactación > VIII-IX	71	3	7	1	45689	Tocón 1/2 ext	45689	VIEJA		VRT	CAU		FR	?	9										0
2724	OLA105'20	VI	III	Uso y compactación > VIII-IX	71	4	7	1	45689	Tocón 1/2 ext	0-1	VIEJA		VRT	PRECAU		FR	?	4										0
2725	OLA105'20	VI	III	Uso y compactación > VIII-IX	71	5	7	1	45689	Tocón 1/2 ext	0-1	VIEJA		VRT	ATL		ACO	?	1										0
2726	OLA105'20	VI	III	Uso y compactación > VIII-IX	71	7	7	1	45689	Tocón 1/2 ext	0-1	SARPA		VRT	CAU		FR	?	1										1
2727	OLA105'20	VI	III	Uso y compactación > VIII-IX	71	8	7	1	45689	Tocón 1/2 ext	45750	VIEJA		Praemaxillare		Right	FR	?	1										0
2728	OLA105'20	VI	III	Uso y compactación > VIII-IX	71	9	7	1	45689	Tocón 1/2 ext	45718	VIEJA		Pharyngeum inferius (keratobranchiale V)		Left+Right	ACO	?	1										0
2729	OLA105'20	VI	III	Uso y compactación > VIII-IX	71	10	7	1	45689	Tocón 1/2 ext	45750	VIEJA		Pharyngeum inferius (keratobranchiale V)		Left+Right	CO	?	1										1
2730	OLA105'20	VI	III	Uso y compactación > VIII-IX	71	11	7	1	45689	Tocón 1/2 ext	45689	VIEJA		Pharyngeum inferius (keratobranchiale V)		Left+Right	FR	?	1										2
2731	OLA105'20	VI	III	Uso y compactación > VIII-IX	71	12	7	1	45689	Tocón 1/2 ext	45718	VIEJA		Pharyngeum superius		Right	FR	?	1										0
2732	OLA105'20	VI	III	Uso y compactación > VIII-IX	71	13	7	1	45689	Tocón 1/2 ext	0-1	VIEJA		Pharyngeum superius		Left	FR	?	1										1
2733	OLA105'20	IV	I	<VIII-IX idem -	567	1	14		45689	Tocón 1/2 ext	45718	VIEJA		VRT	Urostyle		FR	?	1										0
2734	OLA105'20	IV	I	<VIII-IX idem -	567	2	14		45689	Tocón 1/2 ext	45689	VIEJA		VRT	Urostyle		FR	?	1										0
2735	OLA105'20	IV	I	<VIII-IX idem -	567	3	14		45689	Tocón 1/2 ext	45689	VIEJA		VRT	CAU		FR	?	19										1
2736	OLA105'20	IV	I	<VIII-IX idem -	567	4	14		45689	Tocón 1/2 ext	0-1	VIEJA		VRT	PRECAU		FR	?	1										0
2737	OLA105'20	IV	I	<VIII-IX idem -	567	5	14		45689	Tocón 1/2 ext	45689	VIEJA		VRT	THO		FR	?	5										0
2738	OLA105'20	IV	I	<VIII-IX idem -	567	6	14		45689	Tocón 1/2 ext	45718	VIEJA		Pharyngeum inferius (keratobranchiale V)		Left+Right	ACO	?	1										0
2739	OLA105'20	IV	I	<VIII-IX idem -	567	7	14		45689	Tocón 1/2 ext	45718	VIEJA		Pharyngeum inferius (keratobranchiale V)		Left+Right	CO	?	1										0
2742	OLA105'20	IV	I	<VIII-IX idem -	567	10	14		45689	Tocón 1/2 ext	45689	VIEJA		Pharyngeum superius		Right	FR	?	1										0
2743	OLA105'20	IV	I	<VIII-IX idem -	567	11	14		45689	Tocón 1/2 ext	45718	VIEJA		Supracleithrale		Left	FR	?	1										0
2744	OLA105'20	IV	I	<VIII-IX idem -	567	12	14		45689	Tocón 1/2 ext	45750	FISH		Processus spinosus		Left+Right	CO	?	5										1
2745	OLA105'20	IV	I	<VIII-IX idem -	567	13	14		45689	Tocón 1/2 ext	45689	VIEJA		Articulare		Left	CO	?	1										2
2746	OLA105'20	IV	I	<VIII-IX idem -	567	14	14		45689	Tocón 1/2 ext	0-1	SARPA		VRT	CAU		FR	?	1										0
2747	OLA105'20	IV	I	<VIII-IX idem -	567	15	14		45689	Tocón 1/2 ext	45718	VIEJA		Dentale		Left	ACO	?	1					0	0	0	0	0	0	0	0
2748	OLA105'20	IV	I	<VIII-IX idem -	567	16	14		45689	Tocón 1/2 ext	45718	VIEJA		Dentale		Right	FR	?	1										1
2749	OLA105'20	IV	I	<VIII-IX idem -	567	17	14		45689	Tocón 1/2 ext	45750	VIEJA		Praemaxillare		Right	CO	?	1										1
2750	OLA105'20	IV	I	<VIII-IX idem -	567	18	14		45689	Tocón 1/2 ext	45689	VIEJA		Praemaxillare		Left	ACO	?	1										0
2751	OLA105'20	Sup.	Sup.	limpieza perfil	309	1	LIMP. Perfil		7	Sondeo 7 ext	45689	VIEJA		VRT	CAU		ACO	?	1										0
2752	OLA105'20	V	III	Colmatación y derrumbe	227	1	11		7	Sondeo 7 ext	45689	VIEJA		VRT	CAU		FR	?	3										1
2753	OLA105'20	V	III	Colmatación y derrumbe	227	2	11		7	Sondeo 7 ext	45689	VIEJA		Pharyngeum superius		Right	FR	?	1										0
2755	OLA105'20	Sup.	Sup.	Sup.	3	1	sup		7	Sondeo 7 ext	45689	VIEJA		Epibranchiale		Left	CO	?	1										0
2756	OLA105'20	Sup.	Sup.	Sup.	3	2	sup		7	Sondeo 7 ext	45689	VIEJA		VRT	ATL		FR	?	1										0
2757	OLA105'20	Sup.	Sup.	Sup.	3	3	sup		7	Sondeo 7 ext	0-1	VIEJA		VRT	CAU		FR	?	4										1
2758	OLA105'20	V	III	Colmatación y derrumbe	776	1	11		7	Sondeo 7 ext	0-1	VIEJA		VRT	CAU		FR	?	8										0
2759	OLA105'20	V	III	Colmatación y derrumbe	776	2	11		7	Sondeo 7 ext	45689	VIEJA		VRT	PRECAU		ACO	?	2										0
2760	OLA105'20	V	III	Colmatación y derrumbe	776	3	11		7	Sondeo 7 ext	0-1	VIEJA		VRT	THO		FR	?	2										0
2761	OLA105'20	Sup.	Sup.	limpieza perfil	176	1	PERFIL		7	Sondeo 7 ext	45689	VIEJA		VRT	CAU		FR	?	3										1
2762	OLA105'20	Sup.	Sup.	limpieza perfil	176	2	PERFIL		7	Sondeo 7 ext	0-1	VIEJA		VRT	CAU		FR	?	1										0
2763	OLA105'20	Sup.	Sup.	limpieza perfil	176	3	PERFIL		7	Sondeo 7 ext	45689	VIEJA		Dentale		Right	CO	?	1										0
2764	OLA105'20	V	III	Colmatación y derrumbe	841	1	11		7	Sondeo 7 ext	0-1	VIEJA		VRT	CAU		FR	?	4										0
2765	OLA105'20	V	III	Colmatación y derrumbe	841	2	11		7	Sondeo 7 ext	0-1	VIEJA		VRT	ATL		FR	?	1										0
2766	OLA105'20	V	III	Colmatación y derrumbe	841	3	11		7	Sondeo 7 ext	45689	VIEJA		Pharyngeum superius		Right	FR	?	1										0
2768	OLA105'20	V	III	Colmatación y derrumbe	194	1	11		7	Sondeo 7 ext	45689	VIEJA		VRT	CAU		ACO	?	1										1
2769	OLA105'20	V	III	Colmatación y derrumbe	194	2	11		7	Sondeo 7 ext	45689	VIEJA		VRT	CAU		ACO	?	1										1
2770	OLA105'20	V	III	Colmatación y derrumbe	145	1	11		7	Sondeo 7 ext	45718	VIEJA		Pharyngeum inferius (keratobranchiale V)		Left+Right	CO	?	1										0
2771	OLA105'20	V	III	Colmatación y derrumbe	145	2	11		7	Sondeo 7 ext	45689	VIEJA		VRT	CAU		FR	?	13										0
2772	OLA105'20	V	III	Colmatación y derrumbe	145	3	11		7	Sondeo 7 ext	45689	VIEJA		VRT	PRECAU		FR	?	4										0
2773	OLA105'20	V	III	Colmatación y derrumbe	846	1	11		7	Sondeo 7 ext	45689	VIEJA		VRT	CAU		FR	?	6										1
2774	OLA105'20	V	III	Colmatación y derrumbe	846	2	11		7	Sondeo 7 ext	0-1	VIEJA		Pharyngeum superius		Left	FR	?	1										0
2775	OLA105'20	V	III	Colmatación y derrumbe	296	1	11		7	Sondeo 7 ext	45689	VIEJA		VRT	PRECAU		FR	?	6										1
2776	OLA105'20	V	III	Colmatación y derrumbe	296	2	11		7	Sondeo 7 ext	0-1	VIEJA		VRT	CAU		FR	?	1										0
2777	OLA105'20	V	III	Colmatación y derrumbe	296	3	11		7	Sondeo 7 ext	45689	VIEJA		VRT	ATL		FR	?	1										0
2778	OLA105'20	V	III	Colmatación y derrumbe	296	4	11		7	Sondeo 7 ext	45689	VIEJA		Pharyngeum superius		Right	FR	?	1										0
2779	OLA105'20	V	III	Colmatación y derrumbe	296	5	11		7	Sondeo 7 ext	45689	FISH		VRT	CAU		FR	?	1	no lo tenemos en LPZ									0
2780	OLA105'20	Sup.	Sup.	Sup.	133	1	SUP		7	Sondeo 7 ext	45750	VIEJA		Pharyngeum inferius (keratobranchiale V)		Left+Right	FR	?	1										0
2781	OLA105'20	Sup.	Sup.	Sup.	133	2	SUP		7	Sondeo 7 ext	45750	FISH		Processus spinosus		Left+Right	ACO	?	2										0
2782	OLA105'20	Sup.	Sup.	Sup.	133	4	SUP		7	Sondeo 7 ext	45718	VIEJA		VRT	Urostyle		ACO	A	1										1
2783	OLA105'20	Sup.	Sup.	Sup.	133	5	SUP		7	Sondeo 7 ext	0-1	VIEJA		VRT	CAU		FR	?	3										0
2784	OLA105'20	Sup.	Sup.	Sup.	133	6	SUP		7	Sondeo 7 ext	45689	VIEJA		VRT	PRECAU		FR	?	2										0
2785	OLA105'20	Sup.	Sup.	Sup.	133	7	SUP		7	Sondeo 7 ext	0-1	FISH		VRT	CAU		FR	?	1	Se parece a Vieja pero no la tenemos en LPZ									1
2786	OLA105'20	Sup.	Sup.	Sup.	133	8	SUP		7	Sondeo 7 ext	45718	VIEJA		Praemaxillare		Left	CO	?	1										1
2787	OLA105'20	Sup.	Sup.	Sup.	133	9	SUP		7	Sondeo 7 ext	45689	VIEJA		Pharyngeum superius		Right	FR	?	1										1
2788	OLA105'20	Sup.	Sup.	Sup.	133	10	SUP		7	Sondeo 7 ext	45689	VIEJA		Pharyngeum superius		Left	FR	?	1										0
2789	OLA105'20	VI	III	Nivel de Colmatación y relleno	805	1	11	2	3	Sondeo 3 ext	45689	VIEJA		VRT	CAU		FR	?	8										1
2790	OLA105'20	VI	III	Nivel de Colmatación y relleno	805	2	11	2	3	Sondeo 3 ext	45750	VIEJA		VRT	PRECAU		CO	?	3										1
2791	OLA105'20	VI	III	Nivel de Colmatación y relleno	805	3	11	2	3	Sondeo 3 ext	45689	VIEJA		VRT	THO		FR	?	6										1
2792	OLA105'20	VI	III	Nivel de Colmatación y relleno	805	4	11	2	3	Sondeo 3 ext	45689	VIEJA		Pharyngeum inferius (keratobranchiale V)		Left+Right	FR	?	1										1
2793	OLA105'20	VI	III	Nivel de Colmatación y relleno	805	5	11	2	3	Sondeo 3 ext	45689	VIEJA		Pharyngeum superius		Right	FR	?	1										0
2794	OLA105'20	VI	III	Nivel de Colmatación y relleno	805	6	11	2	3	Sondeo 3 ext	0-1	VIEJA		Pharyngeum superius		Right	ACO	?	1										1
2795	OLA105'20	VI	III	Nivel de Colmatación y relleno	805	7	11	2	3	Sondeo 3 ext	0-1	VIEJA		Praemaxillare		Left	FR	?	1										1
2796	OLA105'20	VI	III	Nivel de Colmatación y relleno	805	8	11	2	3	Sondeo 3 ext	45718	VIEJA		Dentale		Left	FR	?	1										1
2797	OLA105'20	VI	III	Nivel de Colmatación y relleno	805	9	11	2	3	Sondeo 3 ext	0-1	Chromis limbata	Fula Blanca	VRT	THO		FR	?	1										0
2798	OLA105'20	VI	III	Nivel de Colmatación y relleno	805	10	11	2	3	Sondeo 3 ext	0-1	Diplodus cf. puntazzo	Sargo picudo	VRT	THO		FR	?	1										0
2799	OLA105'20	VI	III	Nivel de Colmatación y relleno	805	11	11	2	3	Sondeo 3 ext	0-1	SARPA		VRT	CAU		ACO	?	2										0
2801	OLA105'20	VI	III	Nivel de Colmatación y relleno	335	2	11		3	Sondeo 3 ext	45718	VIEJA		Articulare		Left	CO	A	1										2
2802	OLA105'20	VI	III	Nivel de Colmatación y relleno	335	3	11		3	Sondeo 3 ext	45718	VIEJA		Processus spinosus		Left+Right	ACO	?	1										0
2803	OLA105'20	VI	III	Nivel de Colmatación y relleno	335	4	11		3	Sondeo 3 ext	45718	VIEJA		VRT	CAU		ACO	?	18	termoalteradas muchas									1
2804	OLA105'20	VI	III	Nivel de Colmatación y relleno	335	5	11		3	Sondeo 3 ext	45718	VIEJA		VRT	PRECAU		ACO	?	15										1
2805	OLA105'20	VI	III	Nivel de Colmatación y relleno	335	6	11		3	Sondeo 3 ext	45689	VIEJA		VRT	ATL		CO	?	1										0
2806	OLA105'20	VI	III	Nivel de Colmatación y relleno	335	7	11		3	Sondeo 3 ext	45718	VIEJA		Pharyngeum inferius (keratobranchiale V)		Left+Right	CO	?	1										0
2807	OLA105'20	VI	III	Nivel de Colmatación y relleno	335	8	11		3	Sondeo 3 ext	45718	VIEJA		Pharyngeum inferius (keratobranchiale V)		Left+Right	CO	?	1										0
2808	OLA105'20	VI	III	Nivel de Colmatación y relleno	335	9	11		3	Sondeo 3 ext	45718	VIEJA		Pharyngeum inferius (keratobranchiale V)		Left+Right	ACO	?	1										0
2809	OLA105'20	VI	III	Nivel de Colmatación y relleno	335	10	11		3	Sondeo 3 ext	45689	VIEJA		Pharyngeum inferius (keratobranchiale V)		Left+Right	CO	?	1										0
2810	OLA105'20	VI	III	Nivel de Colmatación y relleno	335	11	11		3	Sondeo 3 ext	45689	VIEJA		Pharyngeum superius		Left	ACO	?	1										1
2811	OLA105'20	VI	III	Nivel de Colmatación y relleno	335	12	11		3	Sondeo 3 ext	45689	VIEJA		Pharyngeum superius		Left	FR	?	1										0
2812	OLA105'20	VI	III	Nivel de Colmatación y relleno	335	13	11		3	Sondeo 3 ext	45689	VIEJA		Pharyngeum superius		Left	ACO	?	1										0
2813	OLA105'20	VI	III	Nivel de Colmatación y relleno	335	14	11		3	Sondeo 3 ext	0-1	VIEJA		Pharyngeum superius		Left	FR	?	1										0
2814	OLA105'20	VI	III	Nivel de Colmatación y relleno	335	15	11		3	Sondeo 3 ext	45689	VIEJA		Pharyngeum superius		Right	ACO	?	1										1
2815	OLA105'20	VI	III	Nivel de Colmatación y relleno	335	16	11		3	Sondeo 3 ext	45689	VIEJA		Pharyngeum superius		Right	ACO	?	1					1	0	0	0	0	0	0	0
2816	OLA105'20	VI	III	Nivel de Colmatación y relleno	335	17	11		3	Sondeo 3 ext	45689	VIEJA		Pharyngeum superius		Right	FR	?	1										1
2817	OLA105'20	VI	III	Nivel de Colmatación y relleno	335	18	11		3	Sondeo 3 ext	45718	VIEJA		Praemaxillare		Left	CO	?	1										1
2818	OLA105'20	VI	III	Nivel de Colmatación y relleno	335	19	11		3	Sondeo 3 ext	45718	VIEJA		Praemaxillare		Left	CO	?	1										1
2819	OLA105'20	VI	III	Nivel de Colmatación y relleno	335	20	11		3	Sondeo 3 ext	45718	VIEJA		Praemaxillare		Right	CO	?	1										0
2820	OLA105'20	VI	III	Nivel de Colmatación y relleno	335	21	11		3	Sondeo 3 ext	45689	VIEJA		Dentale		Left+Right	ACO	?	1	Dentale unido L y R									2
2821	OLA105'20	VI	III	Nivel de Colmatación y relleno	790	1	11	2	3	Sondeo 3 ext	45689	VIEJA		VRT	CAU		FR	?	11										0
2822	OLA105'20	VI	III	Nivel de Colmatación y relleno	790	2	11	2	3	Sondeo 3 ext	45689	VIEJA		Pharyngeum superius		Left	FR	?	1										0
2823	OLA105'20	VI	III	Nivel de Colmatación y relleno	790	3	11	2	3	Sondeo 3 ext	45689	VIEJA		Pharyngeum superius		Right	FR	?	1										0
2824	OLA105'20	VI	III	Nivel de Colmatación y relleno	790	4	11	2	3	Sondeo 3 ext	45718	VIEJA		Hyomandibulare		Left	ACO	?	1										0
2825	OLA105'20	VI	III	Nivel de Colmatación y relleno	790	5	11	2	3	Sondeo 3 ext	0-1	SARPA		VRT	PRECAU		ACO	?	2										0
2827	OLA105'20	VI	III	Nivel de Colmatación y relleno	790	7	11	2	3	Sondeo 3 ext	0-1	Boops boops		VRT	PRECAU		ACO	?	2										0
2828	OLA105'20	IV	I	<VIII-IX idem -	795	1	14		45689	Tocón 1/2 ext	45718	VIEJA		VRT	CAU		ACO	?	6										0
2829	OLA105'20	IV	I	<VIII-IX idem -	795	2	14		45689	Tocón 1/2 ext	45689	VIEJA		VRT	PRECAU		ACO	?	8										0
2830	OLA105'20	IV	I	<VIII-IX idem -	795	3	14		45689	Tocón 1/2 ext	0-1	VIEJA		VRT	ATL		FR	?	1										0
2831	OLA105'20	IV	I	<VIII-IX idem -	795	4	14		45689	Tocón 1/2 ext	45689	VIEJA		Quadratum		Left	FR	?	1										0
2832	OLA105'20	IV	I	<VIII-IX idem -	795	5	14		45689	Tocón 1/2 ext	45750	VIEJA		Pharyngeum inferius (keratobranchiale V)		Left+Right	CO	?	1										0
2833	OLA105'20	IV	I	<VIII-IX idem -	795	6	14		45689	Tocón 1/2 ext	0-1	VIEJA		Dentale		Left	FR	?	1										0
2834	OLA105'20	IV	I	<VIII-IX idem -	795	7	14		45689	Tocón 1/2 ext	45689	VIEJA		Pharyngeum superius		Left	ACO	?	1										0
2835	OLA105'20	VI	III	Uso y compactación > VIII-IX	204	1	8		45689	Tocón 1/2 ext	45689	VIEJA		VRT	CAU		FR	?	17										1
2836	OLA105'20	VI	III	Uso y compactación > VIII-IX	204	2	8		45689	Tocón 1/2 ext	0-1	VIEJA		VRT	PRECAU		FR	?	3										1
2837	OLA105'20	VI	III	Uso y compactación > VIII-IX	204	3	8		45689	Tocón 1/2 ext	0-1	VIEJA		VRT	Urostyle		FR	?	1										1
2838	OLA105'20	VI	III	Uso y compactación > VIII-IX	204	4	8		45689	Tocón 1/2 ext	45689	VIEJA		VRT	Urostyle		FR	?	1										0
2839	OLA105'20	VI	III	Uso y compactación > VIII-IX	204	5	8		45689	Tocón 1/2 ext	45689	VIEJA		VRT	PRECAU		FR	?	10										1
2840	OLA105'20	VI	III	Uso y compactación > VIII-IX	204	6	8		45689	Tocón 1/2 ext	45718	VIEJA		Pharyngeum inferius (keratobranchiale V)		Left+Right	ACO	?	1										1
2841	OLA105'20	VI	III	Uso y compactación > VIII-IX	204	7	8		45689	Tocón 1/2 ext	45718	VIEJA		Pharyngeum inferius (keratobranchiale V)		Left+Right	ACO	?	1										1
2842	OLA105'20	VI	III	Uso y compactación > VIII-IX	204	8	8		45689	Tocón 1/2 ext	45689	VIEJA		Pharyngeum superius		Right	FR	?	1										1
2843	OLA105'20	VI	III	Uso y compactación > VIII-IX	204	9	8		45689	Tocón 1/2 ext	45718	VIEJA		Praemaxillare		Left	ACO	?	1										0
2844	OLA105'20	VI	III	Uso y compactación > VIII-IX	204	10	8		45689	Tocón 1/2 ext	45718	VIEJA		Processus spinosus		Left+Right	ACO	?	1										1
2845	OLA105'20	VI	III	Uso y compactación > VIII-IX	78	1	7	2	45689	Tocón 1/2 ext	45689	VIEJA		VRT	CAU		FR	?	13										1
2846	OLA105'20	VI	III	Uso y compactación > VIII-IX	78	2	7	2	45689	Tocón 1/2 ext	0-1	VIEJA		VRT	PRECAU		FR	?	3										0
2847	OLA105'20	VI	III	Uso y compactación > VIII-IX	78	3	7	2	45689	Tocón 1/2 ext	45689	VIEJA		Pharyngeum superius		Left	FR	?	1										1
2848	OLA105'20	VI	III	Uso y compactación > VIII-IX	78	4	7	2	45689	Tocón 1/2 ext	45689	VIEJA		Epibranchiale		Right	FR	?	1										0
2849	OLA105'20	VI	III	Nivel de Colmatación y relleno	729	1	10		3	Sondeo 3 ext	45689	VIEJA		VRT	CAU		ACO	?	7										0
2850	OLA105'20	VI	III	Nivel de Colmatación y relleno	729	2	10		3	Sondeo 3 ext	45718	VIEJA		VRT	PRECAU		ACO	?	3										1
2851	OLA105'20	VI	III	Nivel de Colmatación y relleno	729	3	10		3	Sondeo 3 ext	45689	VIEJA		VRT	ATL		CO	A	1					0	0	1	0	0	1	0	0
2852	OLA105'20	VI	III	Nivel de Colmatación y relleno	729	4	10		3	Sondeo 3 ext	45689	VIEJA		VRT	ATL		CO	A	1										0
2853	OLA105'20	VI	III	Nivel de Colmatación y relleno	729	5	10		3	Sondeo 3 ext	45781	VIEJA		Pharyngeum inferius (keratobranchiale V)		Left+Right	FR	?	1										1
2854	OLA105'20	VI	III	Nivel de Colmatación y relleno	729	6	10		3	Sondeo 3 ext	45718	VIEJA		Pharyngeum superius		Left	ACO	?	1										1
2855	OLA105'20	VI	III	Nivel de Colmatación y relleno	729	7	10		3	Sondeo 3 ext	45689	VIEJA		Pharyngeum superius		Right	FR	?	1										0
2856	OLA105'20	VI	III	Nivel de Colmatación y relleno	729	8	10		3	Sondeo 3 ext	45689	VIEJA		Pharyngeum superius		Right	FR	?	1										1
2857	OLA105'20	VI	III	Nivel de Colmatación y relleno	729	9	10		3	Sondeo 3 ext	45718	VIEJA		Dentale		Left	ACO	?	1										0
2858	OLA105'20	VI	III	Nivel de Colmatación y relleno	729	10	10		3	Sondeo 3 ext	45718	VIEJA		Praemaxillare		Left	CO	?	1										1
2859	OLA105'20	VI	III	Nivel de Colmatación y relleno	729	11	10		3	Sondeo 3 ext	45689	VIEJA		Dentale		Left	CO	?	1										1
2860	OLA105'20	VI	III	Nivel de Colmatación y relleno	234	1	10		3	Sondeo 3 ext	45689	VIEJA		VRT	CAU		ACO	?	35	mchas en negro quemadas									1
2861	OLA105'20	VI	III	Nivel de Colmatación y relleno	234	2	10		3	Sondeo 3 ext	45689	VIEJA		VRT	PRECAU		ACO	?	5										0
2862	OLA105'20	VI	III	Nivel de Colmatación y relleno	234	3	10		3	Sondeo 3 ext	45689	VIEJA		VRT	THO		FR	?	10										1
2863	OLA105'20	VI	III	Nivel de Colmatación y relleno	234	4	10		3	Sondeo 3 ext	45689	VIEJA		VRT	ATL		FR	?	1										1
2864	OLA105'20	VI	III	Nivel de Colmatación y relleno	234	5	10		3	Sondeo 3 ext	45689	VIEJA		VRT	ATL		ACO	?	1										2
2865	OLA105'20	VI	III	Nivel de Colmatación y relleno	234	6	10		3	Sondeo 3 ext	45718	VIEJA		Pharyngeum inferius (keratobranchiale V)		Left+Right	ACO	?	1										1
2866	OLA105'20	VI	III	Nivel de Colmatación y relleno	234	7	10		3	Sondeo 3 ext	45718	VIEJA		Pharyngeum inferius (keratobranchiale V)		Left+Right	CO	?	1										0
2867	OLA105'20	VI	III	Nivel de Colmatación y relleno	234	8	10		3	Sondeo 3 ext	45718	VIEJA		Pharyngeum inferius (keratobranchiale V)		Left+Right	CO	?	1										0
2868	OLA105'20	VI	III	Nivel de Colmatación y relleno	234	9	10		3	Sondeo 3 ext	45718	VIEJA		Pharyngeum inferius (keratobranchiale V)		Left+Right	CO	?	1										0
2869	OLA105'20	VI	III	Nivel de Colmatación y relleno	234	10	10		3	Sondeo 3 ext	45689	VIEJA		Pharyngeum superius		Left	FR	?	1										0
2870	OLA105'20	VI	III	Nivel de Colmatación y relleno	234	11	10		3	Sondeo 3 ext	0-1	VIEJA		Pharyngeum superius		Left	FR	?	1										0
2871	OLA105'20	VI	III	Nivel de Colmatación y relleno	234	12	10		3	Sondeo 3 ext	0-1	VIEJA		Pharyngeum superius		Right	ACO	?	1					0	0	1	0	0	0	0	0
2872	OLA105'20	VI	III	Nivel de Colmatación y relleno	234	13	10		3	Sondeo 3 ext	45689	VIEJA		Pharyngeum superius		Right	ACO	?	1										0
2873	OLA105'20	VI	III	Nivel de Colmatación y relleno	234	14	10		3	Sondeo 3 ext	45689	VIEJA		Pharyngeum superius		Right	FR	?	1					1	0	0	0	1	1	0	0
2874	OLA105'20	VI	III	Nivel de Colmatación y relleno	234	15	10		3	Sondeo 3 ext	45689	VIEJA		Pharyngeum superius		Right	FR	?	1					?	0	1	0	1	1	0	0
2875	OLA105'20	VI	III	Nivel de Colmatación y relleno	234	16	10		3	Sondeo 3 ext	45689	VIEJA		Pharyngeum superius		Right	FR	?	1										1
2876	OLA105'20	VI	III	Nivel de Colmatación y relleno	234	17	10		3	Sondeo 3 ext	45689	VIEJA		Pharyngeum superius		Right	FR	?	1										0
2877	OLA105'20	VI	III	Nivel de Colmatación y relleno	234	18	10		3	Sondeo 3 ext	0-1	VIEJA		Pharyngeum superius		Right	FR	?	1										1
2878	OLA105'20	VI	III	Nivel de Colmatación y relleno	234	19	10		3	Sondeo 3 ext	45689	VIEJA		Pharyngeum superius		Right	FR	?	1										1
2879	OLA105'20	VI	III	Nivel de Colmatación y relleno	234	20	10		3	Sondeo 3 ext	45718	VIEJA		Dentale		Left	CO	?	1										0
2880	OLA105'20	VI	III	Nivel de Colmatación y relleno	234	21	10		3	Sondeo 3 ext	45689	VIEJA		Dentale		Left	ACO	?	1										0
2881	OLA105'20	VI	III	Nivel de Colmatación y relleno	234	22	10		3	Sondeo 3 ext	45718	VIEJA		Dentale		Right	FR	?	1										0
2882	OLA105'20	VI	III	Nivel de Colmatación y relleno	234	23	10		3	Sondeo 3 ext	45718	VIEJA		Praemaxillare		Right	FR	?	1										0
2883	OLA105'20	VI	III	Nivel de Colmatación y relleno	234	24	10		3	Sondeo 3 ext	45689	VIEJA		Hyomandibulare		Right	FR	?	1										0
2884	OLA105'20	VI	III	Nivel de Colmatación y relleno	234	25	10		3	Sondeo 3 ext	45689	VIEJA		Operculum		Left	FR	?	1										0
2885	OLA105'20	VI	III	Nivel de Colmatación y relleno	234	26	10		3	Sondeo 3 ext	45718	VIEJA		Quadratum		Right	CO	?	1										1
2886	OLA105'20	VI	III	Nivel de Colmatación y relleno	234	27	10		3	Sondeo 3 ext	0-1	SARPA		VRT	PRECAU		ACO	?	1										0
2887	OLA105'20	VI	III	Nivel de Colmatación y relleno	214	1	10		3	Sondeo 3 ext	45689	MYFU		VRT	CAU		ACO	?	1										0
2888	OLA105'20	VI	III	Nivel de Colmatación y relleno	214	2	10		3	Sondeo 3 ext	45689	VIEJA		VRT	CAU		FR	?	5										1
2889	OLA105'20	VI	III	Nivel de Colmatación y relleno	214	3	10		3	Sondeo 3 ext	45689	VIEJA		VRT	PRECAU		FR	?	6										0
2890	OLA105'20	VI	III	Nivel de Colmatación y relleno	214	4	10		3	Sondeo 3 ext	45718	VIEJA		VRT	THO		ACO	?	9										0
2891	OLA105'20	VI	III	Nivel de Colmatación y relleno	214	5	10		3	Sondeo 3 ext	45689	VIEJA		VRT	CAU		FR	?	41										0
2892	OLA105'20	VI	III	Nivel de Colmatación y relleno	214	6	10		3	Sondeo 3 ext	45750	VIEJA		Pharyngeum inferius (keratobranchiale V)		Left+Right	CO	?	1										0
2893	OLA105'20	VI	III	Nivel de Colmatación y relleno	214	7	10		3	Sondeo 3 ext	45750	VIEJA		Pharyngeum inferius (keratobranchiale V)		Left+Right	CO	?	1										0
2894	OLA105'20	VI	III	Nivel de Colmatación y relleno	214	8	10		3	Sondeo 3 ext	45718	VIEJA		Pharyngeum inferius (keratobranchiale V)		Left+Right	CO	?	1										0
2895	OLA105'20	VI	III	Nivel de Colmatación y relleno	214	9	10		3	Sondeo 3 ext	45689	VIEJA		Pharyngeum superius		Left	ACO	?	1					1	0	0	0	1	1	0	0
2896	OLA105'20	VI	III	Nivel de Colmatación y relleno	214	10	10		3	Sondeo 3 ext	45689	VIEJA		Pharyngeum superius		Left	FR	?	1										1
2897	OLA105'20	VI	III	Nivel de Colmatación y relleno	214	11	10		3	Sondeo 3 ext	0-1	VIEJA		Pharyngeum superius		Left	FR	?	1										0
2898	OLA105'20	VI	III	Nivel de Colmatación y relleno	214	12	10		3	Sondeo 3 ext	45689	VIEJA		Pharyngeum superius		Left	FR	?	1										0
2899	OLA105'20	VI	III	Nivel de Colmatación y relleno	214	13	10		3	Sondeo 3 ext	45689	VIEJA		Pharyngeum superius		Left	FR	?	1										0
2900	OLA105'20	VI	III	Nivel de Colmatación y relleno	214	15	10		3	Sondeo 3 ext	45718	VIEJA		Pharyngeum superius		Right	ACO	?	1										0
2901	OLA105'20	VI	III	Nivel de Colmatación y relleno	214	16	10		3	Sondeo 3 ext	45689	VIEJA		Pharyngeum superius		Right	FR	?	1										1
2902	OLA105'20	VI	III	Nivel de Colmatación y relleno	214	17	10		3	Sondeo 3 ext	45689	VIEJA		Pharyngeum superius		Right	FR	?	1					1	0	0	0	1	0	0	0
2903	OLA105'20	VI	III	Nivel de Colmatación y relleno	214	18	10		3	Sondeo 3 ext	45689	VIEJA		Pharyngeum superius		Right	FR	?	1										1
2904	OLA105'20	VI	III	Nivel de Colmatación y relleno	214	19	10		3	Sondeo 3 ext	45689	VIEJA		Pharyngeum superius		Right	ACO	?	1										0
2905	OLA105'20	VI	III	Nivel de Colmatación y relleno	214	20	10		3	Sondeo 3 ext	45718	VIEJA		Dentale		Left	ACO	?	1										0
2906	OLA105'20	VI	III	Nivel de Colmatación y relleno	214	21	10		3	Sondeo 3 ext	45718	VIEJA		Praemaxillare		Right	FR	?	1										2
2907	OLA105'20	VI	III	Nivel de Colmatación y relleno	214	22	10		3	Sondeo 3 ext	45689	VIEJA		Praemaxillare		Right	ACO	?	1										0
2908	OLA105'20	VI	III	Nivel de Colmatación y relleno	214	23	10		3	Sondeo 3 ext	0-1	VIEJA		Dentale		Left	FR	?	1										0
2909	OLA105'20	VI	III	Nivel de Colmatación y relleno	214	24	10		3	Sondeo 3 ext	45689	VIEJA		Dentale		Left	FR	?	1										0
2910	OLA105'20	VI	III	Nivel de Colmatación y relleno	214	25	10		3	Sondeo 3 ext	0-1	VIEJA		Dentale		Right	FR	?	1										0
2911	OLA105'20	V	II	Nivel de Suelo - contexto de interés - molino - Muestra Black deposit	599	1	12		3	Sondeo 3 ext	45689	VIEJA		VRT	CAU		FR	?	4										1
2912	OLA105'20	V	II	Nivel de Suelo - contexto de interés - molino - Muestra Black deposit	599	2	12		3	Sondeo 3 ext	45718	VIEJA		VRT	PRECAU		FR	?	1										0
2913	OLA105'20	V	II	Nivel de Suelo - contexto de interés - molino - Muestra Black deposit	599	3	12		3	Sondeo 3 ext	45750	VIEJA		FBN			CO	?	1	se aparta para foto				0	0	0	0	0	0	0	0
2914	OLA105'20	V	II	Nivel de Suelo - contexto de interés - molino - Muestra Black deposit	599	4	12		3	Sondeo 3 ext	45718	VIEJA		VRT	THO		CO	?	2										1
2915	OLA105'20	V	II	Nivel de Suelo - contexto de interés - molino - Muestra Black deposit	599	5	12		3	Sondeo 3 ext	45750	VIEJA		Pharyngeum inferius (keratobranchiale V)		Left+Right	ACO	?	1										0
2916	OLA105'20	V	II	Nivel de Suelo - contexto de interés - molino - Muestra Black deposit	599	6	12		3	Sondeo 3 ext	45750	VIEJA		Pharyngeum inferius (keratobranchiale V)		Left+Right	CO	?	1										0
2917	OLA105'20	V	II	Nivel de Suelo - contexto de interés - molino - Muestra Black deposit	599	7	12		3	Sondeo 3 ext	45718	VIEJA		Pharyngeum inferius (keratobranchiale V)		Left+Right	ACO	?	1										2
2918	OLA105'20	V	II	Nivel de Suelo - contexto de interés - molino - Muestra Black deposit	599	8	12		3	Sondeo 3 ext	45750	VIEJA		Praemaxillare		Right	ACO	?	1										0
2919	OLA105'20	V	II	Nivel de Suelo - contexto de interés - molino - Muestra Black deposit	599	9	12		3	Sondeo 3 ext	2-3	VIEJA	NMB	Praemaxillare		Left	FR	?	1										1
2920	OLA105'20	V	II	Nivel de Suelo - contexto de interés - molino - Muestra Black deposit	599	10	12		3	Sondeo 3 ext	45876	VIEJA		Neurocranium		Left+Right	CO	A	1	Seleccionado para estudio									0
2921	OLA105'20	V	II	Nivel de Suelo - contexto de interés - molino - Muestra Black deposit	599	11	12		3	Sondeo 3 ext	45718	VIEJA		Dentale		Left	CO	?	1										0
3328	OLA105'20	III	III	Colmatación de los niveles de ceniza	851	1	4		9	Sondeo 9 ext	45689	VIEJA		VRT	THO		CO	?	1										0
3329	OLA105'20	III	III	Colmatación de los niveles de ceniza	851	2	4		9	Sondeo 9 ext	45689	VIEJA		Pharyngeum superius		Right	ACO	?	1										0
3330	OLA105'20	II	II	Niveles de fuego pegados a roca madre	836	1	7		9	Sondeo 9 ext	0-1	VIEJA		VRT	CAU		ACO	?	5										0
3331	OLA105'20	II	II	Niveles de fuego pegados a roca madre	836	2	7		9	Sondeo 9 ext	45689	VIEJA		VRT	THO		ACO	?	2										0
3332	OLA105'20	II	II	Niveles de fuego pegados a roca madre	836	3	7		9	Sondeo 9 ext	0-1	VIEJA		VRT	ATL		ACO	?	1										0
3333	OLA105'20	II	II	Niveles de fuego pegados a roca madre	836	4	7		9	Sondeo 9 ext	45718	VIEJA		Pharyngeum inferius (keratobranchiale V)		Left+Right	ACO	?	1										0
3334	OLA105'20	II	II	Niveles de fuego pegados a roca madre	836	5	7		9	Sondeo 9 ext	45718	VIEJA		Pharyngeum inferius (keratobranchiale V)		Left+Right	CO	?	1										0
3335	OLA105'20	II	II	Niveles de fuego pegados a roca madre	836	6	7		9	Sondeo 9 ext	45689	VIEJA		Pharyngeum superius		Left	ACO	?	1										0
3336	OLA105'20	II	II	Niveles de fuego pegados a roca madre	836	7	7		9	Sondeo 9 ext	45750	VIEJA		Praemaxillare		Right	CO	?	1										0
3337	OLA105'20	II	II	Niveles de fuego pegados a roca madre	836	8	7		9	Sondeo 9 ext	45689	VIEJA		Supracleithrale		Right	ACO	?	1										0
3338	OLA105'20	II	II	Niveles de fuego pegados a roca madre	836	9	7		9	Sondeo 9 ext	45689	VIEJA		Sphenoticum		Right	FR	?	1										0
3339	OLA105'20	II	II	Niveles de fuego pegados a roca madre	836	10	7		9	Sondeo 9 ext	45718	Equinodermo				?	FR	?	2					0	0	0	0	0	0	0	0
3341	OLA105'20	II	II	Niveles de fuego pegados a roca madre	785	1	6		9	Sondeo 9 ext	45689	VIEJA		VRT	Urostyle		ACO	?	1					0	0	0	0	0	0	0	0
3342	OLA105'20	II	II	Niveles de fuego pegados a roca madre	785	2	6		9	Sondeo 9 ext	0-1	VIEJA		VRT	CAU		ACO	?	13	1 quemada									0
3343	OLA105'20	II	II	Niveles de fuego pegados a roca madre	785	3	6		9	Sondeo 9 ext	45689	VIEJA		VRT	PRECAU		ACO	?	3										0
3344	OLA105'20	II	II	Niveles de fuego pegados a roca madre	785	4	6		9	Sondeo 9 ext	45689	VIEJA		VRT	THO		ACO	?	3										0
3345	OLA105'20	II	II	Niveles de fuego pegados a roca madre	785	5	6		9	Sondeo 9 ext	45718	VIEJA		Hyomandibulare		Left	FR	?	1										0
3346	OLA105'20	II	II	Niveles de fuego pegados a roca madre	785	6	6		9	Sondeo 9 ext	45689	VIEJA		Sphenoticum		Right	ACO	?	1										0
3347	OLA105'20	II	II	Niveles de fuego pegados a roca madre	785	7	6		9	Sondeo 9 ext	45689	VIEJA		Frontale		Right	ACO	?	1										0
3348	OLA105'20	II	II	Niveles de fuego pegados a roca madre	785	8	6		9	Sondeo 9 ext	45689	VIEJA		Frontale		Left	ACO	?	1										0
3349	OLA105'20	II	II	Niveles de fuego pegados a roca madre	785	9	6		9	Sondeo 9 ext	45689	VIEJA		Frontale		Left	ACO	?	1										0
3350	OLA105'20	II	II	Niveles de fuego pegados a roca madre	785	10	6		9	Sondeo 9 ext	45689	VIEJA		VRT	ATL		ACO	?	1										0
3351	OLA105'20	II	II	Niveles de fuego pegados a roca madre	785	11	6		9	Sondeo 9 ext	45689	VIEJA		VRT	ATL		FR	?	1										0
3352	OLA105'20	II	II	Niveles de fuego pegados a roca madre	785	12	6		9	Sondeo 9 ext	45689	VIEJA		Pharyngeum superius		Left	ACO	?	1										0
3353	OLA105'20	II	II	Niveles de fuego pegados a roca madre	785	13	6		9	Sondeo 9 ext	45689	VIEJA		Pharyngeum superius		Right	FR	?	1										0
3354	OLA105'20	II	II	Niveles de fuego pegados a roca madre	785	14	6		9	Sondeo 9 ext	45718	VIEJA		Dentale		Right	ACO	?	1										0
3355	OLA105'20	II	II	Niveles de fuego pegados a roca madre	785	15	6		9	Sondeo 9 ext	45718	VIEJA		Dentale		Left	ACO	?	1										0
3356	OLA105'20	II	II	Niveles de fuego pegados a roca madre	785	16	6		9	Sondeo 9 ext	45689	VIEJA		Dentale		Left	FR	?	1										0
3357	OLA105'20	II	II	Niveles de fuego pegados a roca madre	785	17	6		9	Sondeo 9 ext	0-1	VIEJA		Dentale		Right	FR	?	1										0
3358	OLA105'20	II	II	Niveles de fuego pegados a roca madre	785	18	6		9	Sondeo 9 ext	45689	VIEJA		Dentale		Left	FR	?	1										0
3359	OLA105'20	II	II	Niveles de fuego pegados a roca madre	785	19	6		9	Sondeo 9 ext	45718	FISH		Spina		Left+Right	ACO	?	9										0
3360	OLA105'20	II	II	Niveles de fuego pegados a roca madre	785	20	6		9	Sondeo 9 ext	45689	Diplodus annularis		Praemaxillare		Left	FR	?	1										0
3633	OLA105'20	VI	III	Uso y compactación > VIII-IX	104	40	7	1	1/2 TACÓN	Tocón 1/2 ext	0-1	FISH		Processus spinosus		Left+Right	FR	?	7			MATERIAL DEBAJO DE LA PIEDRA DEL PERFIL							0
3757	OLA105'20	VI	III	Uso y compactación > VIII-IX	75	108	7	2	1/2 TACÓN	Tocón 1/2 ext	45689	VIEJA		Pharyngeum inferius (keratobranchiale V)		Left+Right	ACO	?	1										0
3763	OLA105'20	VI	III	Uso y compactación > VIII-IX	107	6	7	2	1/2 TACÓN	Tocón 1/2 ext	45689	VIEJA		Maxillare		Right	CO	A	1			MATERIAL DEBAJO DE LA PIEDRA DEL PERFIL							0
3764	OLA105'20	VI	III	Uso y compactación > VIII-IX	107	7	7	2	1/2 TACÓN	Tocón 1/2 ext	45781	FISH		Spina		?	FR	?	1			MATERIAL DEBAJO DE LA PIEDRA DEL PERFIL							0
3914	OLA105'20	VI	III	Uso y compactación > VIII-IX	148	136	7	2	1/2 TACÓN	Tocón 1/2 ext	45718	VIEJA		Neurocranium		Left+Right	FR	?	1					0	0	0	0	0	0	0	0
3915	OLA105'20	VI	III	Uso y compactación > VIII-IX	148	137	7	2	1/2 TACÓN	Tocón 1/2 ext	45689	VIEJA		Praeoperculare		Left	FR	?	1					0	0	0	0	0	0	0	0
3986	OLA105'20	VI	III	Uso y compactación > VIII-IX	169	50	7	3	1/2 TACÓN	Tocón 1/2 ext	45718	VIEJA		Praemaxillare		Right	ACO	A	1					0	0	0	1	0	0	0	0
3987	OLA105'20	VI	III	Uso y compactación > VIII-IX	169	51	7	3	1/2 TACÓN	Tocón 1/2 ext	45718	VIEJA		Urostylus		Left+Right	CO	?	1										1
3988	OLA105'20	VI	III	Uso y compactación > VIII-IX	169	52	7	3	1/2 TACÓN	Tocón 1/2 ext	0-1	VIEJA		Dentale		?	FR	?	2										0
3989	OLA105'20	VI	III	Uso y compactación > VIII-IX	169	53	7	3	1/2 TACÓN	Tocón 1/2 ext	0-1	FISH		Spina		?	FR	?	1										0
4106	OLA105'20	VI	III	Uso y compactación > VIII-IX	202	110	8		1/2 TACÓN	Tocón 1/2 ext	45813	FISH		Cleithrum		?	FR	?	1										0
4204	OLA105'20	VI	III	Uso y compactación > VIII-IX	318	59	9		45689	Tocón 1/2 ext	45781	FISH		Processus spinosus		Left+Right	CO	?	1										1
4205	OLA105'20	VI	III	Uso y compactación > VIII-IX	318	60	9		45689	Tocón 1/2 ext	45718	VIEJA		Dentale		Right	ACO	?	1										0
4206	OLA105'20	VI	III	Uso y compactación > VIII-IX	318	61	9		45689	Tocón 1/2 ext	45718	VIEJA		Pharyngeum inferius (keratobranchiale V)		Left+Right	CO	A	1										0
4207	OLA105'20	VI	III	Uso y compactación > VIII-IX	318	62	9		45689	Tocón 1/2 ext	45718	VIEJA		Neurocranium		Left+Right	FR	?	1										1
4208	OLA105'20	VI	III	Uso y compactación > VIII-IX	318	63	9		45689	Tocón 1/2 ext	45813	VIEJA		Palatoquadrum		Left	FR	?	1	ensamblado entre si									1
4209	OLA105'20	VI	III	Uso y compactación > VIII-IX	318	64	9		45689	Tocón 1/2 ext	0-1	FISH		NID			FR	?	1										0
4253	OLA105'20	VI	III	Uso y compactación > VIII-IX	299	44	9		1/2 TACÓN	Tocón 1/2 ext	45750	FISH		Neurocranium		?	FR	?	1										0
4282	OLA105'20	VI	III	Uso y compactación > VIII-IX	342	26	9		1/2 TACÓN	Tocón 1/2 ext	45718	VIEJA		Postcleithrale		Left	FR	?	1										0
4283	OLA105'20	VI	III	Uso y compactación > VIII-IX	342	27	9		1/2 TACÓN	Tocón 1/2 ext	45718	FISH		Operculare		Left	FR	?	1	puede ser Vieja pero se asemeja a otros operculares de otras especies									1
4284	OLA105'20	VI	III	Uso y compactación > VIII-IX	342	28	9		1/2 TACÓN	Tocón 1/2 ext	45689	VIEJA		Coracoideum		Right	FR	?	1										0
4285	OLA105'20	VI	III	Uso y compactación > VIII-IX	342	29	9		1/2 TACÓN	Tocón 1/2 ext	45718	FISH		NID			FR	?	4	aparte dudas a Simon									0
4302	OLA105'20	VI	III	Uso y compactación > VIII-IX	330	17	9		1/2 TACÓN	Tocón 1/2 ext	45689	VIEJA		Pharyngeum superius		Left	ACO	?	1			HUESOS EN POSICIÓN ANATÓMICA/ Nº DE REGISTRO: 1290		0	0	0	0	1	0	0	0
4303	OLA105'20	VI	III	Uso y compactación > VIII-IX	330	18	9		1/2 TACÓN	Tocón 1/2 ext	45689	VIEJA		VRT	CAU		ACO	?	1			HUESOS EN POSICIÓN ANATÓMICA/ Nº DE REGISTRO: 1290							0
4304	OLA105'20	VI	III	Uso y compactación > VIII-IX	330	19	9		1/2 TACÓN	Tocón 1/2 ext	45689	Crustacea		Quela		?	FR	?	1			HUESOS EN POSICIÓN ANATÓMICA/ Nº DE REGISTRO: 1290							0
4329	OLA105'20	VI	III	Uso y compactación > VIII-IX	769	25	8		1/2 TACÓN	Tocón 1/2 ext	45689	FISH		Neurocranium		Left+Right	FR	?	1										1
4403	OLA105'20	V	II	VIII-IX Nivel de uso	363	69	10		1/2 TACÓN	Tocón 1/2 ext	45718	FISH		Processus spinosus		Left+Right	FR	?	1										0
4404	OLA105'20	V	II	VIII-IX Nivel de uso	363	70	10		1/2 TACÓN	Tocón 1/2 ext	45750	VIEJA		Hyomandibulare		Left	ACO	A	1										1
4464	OLA105'20	IV	I	<VIII-IX Colmatación de estructura	405	7	13		1/2 TACÓN	Tocón 1/2 ext	45689	VIEJA		Pharyngeum superius		Right	FR	?	1	tiene malformación. posible patología		Nº DE REGISTRO: 1368							1
4526	OLA105'20	IV	I	<VIII-IX idem - Muestra muy blanca	791	55	14		1/2 TACÓN	Tocón 1/2 ext	45689	VIEJA		Maxillare		Left	CO	?	1					0	0	0	0	0	0	0	0
4527	OLA105'20	IV	I	<VIII-IX idem - Muestra muy blanca	791	56	14		1/2 TACÓN	Tocón 1/2 ext	45718	VIEJA		Basipterygium		Left	FR	?	1										0
4678	OLA105'20	IV	I	<VIII-IX idem -	568	148	14		1/2 TACÓN	Tocón 1/2 ext	45689	VIEJA		Pharyngeum superius		Left	ACO	?	1										1
4679	OLA105'20	IV	I	<VIII-IX idem -	568	149	14		1/2 TACÓN	Tocón 1/2 ext	45718	VIEJA		Praemaxillare		Left	CO	?	1										1
4680	OLA105'20	IV	I	<VIII-IX idem -	568	150	14		1/2 TACÓN	Tocón 1/2 ext	45750	VIEJA		Praemaxillare		Left	CO	?	1										1
4681	OLA105'20	IV	I	<VIII-IX idem -	568	151	14		1/2 TACÓN	Tocón 1/2 ext	45718	VIEJA		Praemaxillare		Right	CO	?	1										1
4682	OLA105'20	IV	I	<VIII-IX idem -	568	152	14		1/2 TACÓN	Tocón 1/2 ext	45689	VIEJA		Articulare		Right	FR	?	1										0
4683	OLA105'20	IV	I	<VIII-IX idem -	568	153	14		1/2 TACÓN	Tocón 1/2 ext	45689	VIEJA		VRT	CAU		ACO	?	1										0
4684	OLA105'20	IV	I	<VIII-IX idem -	568	154	14		1/2 TACÓN	Tocón 1/2 ext	45689	FISH		Neurocranium		?	FR	?	2										0
4685	OLA105'20	IV	I	<VIII-IX idem -	568	155	14		1/2 TACÓN	Tocón 1/2 ext	45718	VIEJA		Supracleithrale		Right	FR	?	1										0
4686	OLA105'20	IV	I	<VIII-IX idem -	568	156	14		1/2 TACÓN	Tocón 1/2 ext	45689	VIEJA		Supracleithrale		Right	FR	?	1										0
4687	OLA105'20	IV	I	<VIII-IX idem -	568	157	14		1/2 TACÓN	Tocón 1/2 ext	45689	VIEJA		Hyomandibulare		Left	FR	?	1										0
4688	OLA105'20	IV	I	<VIII-IX idem -	568	158	14		1/2 TACÓN	Tocón 1/2 ext	0-1	FISH		NID			FR	?	5										0
4709	OLA105'20	V	II	VIII-IX. suelo del fuego asociado a UE12	399	21	32		1/2 TACÓN	Tocón 1/2 ext	0-1	VIEJA		Operculare		Right	FR	?	1										0
4719	OLA105'20	V	II	VIII-IX. suelo del fuego asociado a UE12 (Muestra quemada)	854	9	32		1/2 TACÓN	Tocón 1/2 ext	1-2	FISH	revisado por Simón y Marta	FBN			FR	?	1	duda // Simon dice que es pescao/ Revisado por Marta
5021	OLA105'20	V	II	Nivel de Suelo - contexto de interés - molino - Muestra Black deposit	861	206	12		3	Sondeo 3 ext	45689	VIEJA				Left	CO	A	1										1
5022	OLA105'20	V	II	Nivel de Suelo - contexto de interés - molino - Muestra Black deposit	861	207	12		3	Sondeo 3 ext	45689	VIEJA		Quadratum		Right	FR	?	1										1
5031	OLA105'20	V	II	Nivel de Suelo - contexto de interés - molino - Muestra Black deposit	861	216	12		3	Sondeo 3 ext	45689	FISH		Processus spinosus		Left+Right	FR	?	1										0
5034	OLA105'20	V	II	Nivel de Suelo - contexto de interés - molino - Muestra Black deposit	861	217	12		3	Sondeo 3 ext	45689	VIEJA		Cleithrum		Right	FR	?	1										0
5096	OLA105'20	IV	III	Vertido de Hogares	614	62	13		0.291666666666667	Sondeo 7 ext	45718	VIEJA		Pharyngeum inferius (keratobranchiale V)		Left+Right	CO	A	1										2
5154	OLA105'20	IV	III	Vertido de Hogares	773	52	13		0.291666666666667	Sondeo 7 ext	45689	FISH		NID			FR	?	1					0	0	0	0	0	0	0	0
5155	OLA105'20	IV	III	Vertido de Hogares	773	53	13		0.291666666666667	Sondeo 7 ext	45689	VIEJA		VRT	Urostyle		CO	?	1										0
5203	OLA105'20	IV	III	Vertido de Hogares	808	24	13		0.291666666666667	Sondeo 7 ext	45689	VIEJA		Dentale		Right	FR	?	1										1
5232	OLA105'20	IV	III	Vertido de Hogares	822	29	13		0.291666666666667	Sondeo 7 ext	45718	VIEJA		Quadratum		Left	FR	A	1										0
5289	OLA105'20	IV	III	Vertido de Hogares	640	56	13	2	0.291666666666667	Sondeo 7 ext	45689	FISH		NID			FR	?	2										0
5356	OLA105'20	IV	III	Vertido de Hogares	716	68	13	2	0.291666666666667	Sondeo 7 ext	45781	VIEJA		Neurocranium		Left+Right	FR	A	1										0
5357	OLA105'20	IV	III	Vertido de Hogares	716	69	13	2	0.291666666666667	Sondeo 7 ext	45718	VIEJA		Neurocranium		Right	FR	?	1	orbital									0
5358	OLA105'20	IV	III	Vertido de Hogares	716	70	13	2	0.291666666666667	Sondeo 7 ext	45750	VIEJA		Neurocranium		Left+Right	FR	?	1										0
5359	OLA105'20	IV	III	Vertido de Hogares	716	71	13	2	0.291666666666667	Sondeo 7 ext	45718	VIEJA		Praemaxillare		Left	FR	?	1										1
5360	OLA105'20	IV	III	Vertido de Hogares	716	72	13	2	0.291666666666667	Sondeo 7 ext	45689	FISH		NID		?	FR	?	1										0
5361	OLA105'20	IV	III	Vertido de Hogares	716	73	13	2	0.291666666666667	Sondeo 7 ext	45781	FISH		Processus spinosus		Left+Right	FR	?	1										0
5362	OLA105'20	IV	III	Vertido de Hogares	716	74	13	2	0.291666666666667	Sondeo 7 ext	45781	VIEJA		Cleithrum		Left	FR	?	1										1
5385	OLA105'20	IV	III	Vertido de Hogares	812	21	13	2	0.291666666666667	Sondeo 7 ext	45689	VIEJA		VRT	Urostyle		FR	?	1										0
5386	OLA105'20	IV	III	Vertido de Hogares	812	22	13	2	0.291666666666667	Sondeo 7 ext	45718	VIEJA		Quadratum		Right	FR	?	1										1
5442	OLA105'20	II	III	Nivel de Ocupación	720	34	15		0.291666666666667	Sondeo 7 ext	45750	VIEJA		Pharyngeum inferius (keratobranchiale V)		Left+Right	FR	?	1										1
5556	OLA105'20	I	II	Suelo y posible corteza	744	114	16		0.291666666666667	Sondeo 7 ext	0-1	FISH		NID			FR	?	1					0	0	0	0	0	0	0	0
5557	OLA105'20	I	II	Suelo y posible corteza	744	115	16		0.291666666666667	Sondeo 7 ext	45718	VIEJA		Hyomandibulare		Left	ACO	A	1										0
5669	OLA105'20	I	II	Suelo y posible corteza	750	112	16		0.291666666666667	Sondeo 7 ext	45718	FISH		Processus spinosus		Left+Right	FR	?	2										0
5670	OLA105'20	I	II	Suelo y posible corteza	750	113	16		0.291666666666667	Sondeo 7 ext	45718	VIEJA		VRT	Urostyle		ACO	?	1										0
5671	OLA105'20	I	II	Suelo y posible corteza	750	114	16		1900-01-01 07:00:00	Sondeo 7 ext	45718	FISH		VRT	Urostyle		FR	?	1										0
5672	OLA105'20	I	II	Suelo y posible corteza	750	115	16		0.291666666666667	Sondeo 7 ext	45718	VIEJA		Supracleithrale		Right	FR	?	1	En comparación con la de LPZ es mucho más grande (revisado Simon)									0
5673	OLA105'20	I	II	Suelo y posible corteza	750	116	16		0.291666666666667	Sondeo 7 ext	45750	FISH		Cleithrum		?	FR	?	1	se parece más e vieja pero lo dejamos en fish (revisado Simon)									0
5674	OLA105'20	I	II	Suelo y posible corteza	750	117	16		0.291666666666667	Sondeo 7 ext	45689	FISH		Spina		?	FR	?	1										0
5772	OLA105'20	I	II	Suelo y posible corteza	867	97	16		0.291666666666667	Sondeo 7 ext	45689	FISH		Spina		Left+Right	FR	?	4										0
5773	OLA105'20	I	II	Suelo y posible corteza	867	98	16		0.291666666666667	Sondeo 7 ext	0-1	FISH		NID			FR	?	1										0
5774	OLA105'20	I	II	Suelo y posible corteza	867	99	16		0.291666666666667	Sondeo 7 ext	0-1	FISH		Processus spinosus		Left+Right	FR	?	1										0
5845	OLA105'20	II	II	Niveles de fuego pegados a roca madre	832	44	7		9	Sondeo 9 ext	45689	VIEJA		VRT	Urostyle		ACO	?	1										0
5883	OLA105'20	II	II	Niveles de fuego pegados a roca madre	783	34	6		9	Sondeo 9 ext	45689	VIEJA		VRT	Urostyle		FR	?	1										1
5884	OLA105'20	II	II	Niveles de fuego pegados a roca madre	783	35	6		9	Sondeo 9 ext	0-1	VIEJA		Vomer		Left+Right	FR	?	1										0
5885	OLA105'20	II	II	Niveles de fuego pegados a roca madre	783	36	6		9	Sondeo 9 ext	45718	FISH		Processus spinosus		Left+Right	FR	?	1										0
5886	OLA105'20	II	II	Niveles de fuego pegados a roca madre	783	37	6		9	Sondeo 9 ext	45689	VIEJA		Operculare		Right	FR	?	1										0
5887	OLA105'20	II	II	Niveles de fuego pegados a roca madre	783	38	6		9	Sondeo 9 ext	45718	VIEJA		Neurocranium		Left	FR	?	1	orbital									0
5888	OLA105'20	II	II	Niveles de fuego pegados a roca madre	783	39	6		9	Sondeo 9 ext	45689	VIEJA		Neurocranium		Right	FR	?	1	orbital									1
5889	OLA105'20	II	II	Niveles de fuego pegados a roca madre	783	40	6		9	Sondeo 9 ext	45689	FISH		Neurocranium		?	FR	?	1										1
5900	OLA105'20	III	III	Colmatación de los niveles de ceniza	847	11	4		9	Sondeo 9 ext	45718	VIEJA		Supracleithrale		Right	ACO	?	1										1
5901	OLA105'20	III	III	Colmatación de los niveles de ceniza	847	12	4		9	Sondeo 9 ext	45689	VIEJA		Palatinum		Left	CO	?	1										0
5902	OLA105'20	III	III	Colmatación de los niveles de ceniza	847	13	4		9	Sondeo 9 ext	45718	VIEJA		Mesopterygoideum (Endopterygoideum)		Left	ACO	?	1										0
5903	OLA105'20	III	III	Colmatación de los niveles de ceniza	847	14	4		9	Sondeo 9 ext	0-1	FISH		Neurocranium		?	FR	?	1										0

## Sheet: Raw-data_Llano_del_Sombrero
pk_ID	SiteName	Phase	Contexto	fieldID	SubID	SPATIAL::USfield	SPATIAL::Dec	SPATIAL::Square_field	SPATIAL::Square_true	Size	SPECIES::Taxon	SKEL::Anat	SKEL::Anat_Detail	SKEL::Side	SKEL::Portion	SKEL::Segment	SKEL::SHC	SKEL::Frag	SKEL::AgeCort	SKEL::AgeFus	NR	SKEL::NumberTeeth	Obs	SPECIES::ObsTaxon	SPATIAL::Group2	SPATIAL::Group1	SPECIES::CheckImprove	PlottedScreen	SPATIAL::Group3	BoneColor	TAPHO::Rodent	TAPHO::Exfo	TAPHO::DenD	TAPHO::DenE	TAPHO::P_flake	TAPHO::P_scar	TAPHO::P_oppo	TAPHO::P_mark	TAPHO::P_tooth	TAPHO::P_spong	TAPHO::C_scoop	TAPHO::C_cren	Burnt	TAPHO::Scrape	TAPHO::Scrape_Asso	TAPHO::Cut	TAPHO::Chop	TAPHO::BoneTool	SPATIAL::Code
2223	BTA041_11_12_B	II	Basurero VIII-IX	151	1	10	2		B	0-1	VIEJA	VRT	PRECAU					FR	?		1							Screen		Brown													0						ICTIOFAUNA
2224	BTA041_11_12_B	II	Basurero VIII-IX	151	2	10	2		B	1-2	VIEJA	Pharyngeum superius		Left				FR	?		1							Screen		Brown													0						ICTIOFAUNA
2225	BTA041_11_12_B	II	Basurero VIII-IX	112	1	10	1		B	0-1	VIEJA	VRT	CAU					FR	?		2							Screen		Brown													0						ICTIOFAUNA
2226	BTA041_11_12_B	II	Basurero VIII-IX	165		10	2		B	0-1	VIEJA	VRT	CAU					FR	?		1							Screen		Brown													0						ICTIOFAUNA
2227	BTA041_11_12_B	II	Basurero VIII-IX	136		10	1		B	0-1	VIEJA	Pharyngeum superius		Right				FR	?		1							Screen		Brown													0						ICTIOFAUNA
2922	BTA041_11_12_B	II	Basurero VIII-IX	106	37	10	1		B	2-3	EPMAR	VRT	THO					ACO	?		1		10.9 gramos /			MATERIAL SELECCIONADO		Screen		Brown	0	1	0	0	0	0	0	0	0	0	0	0	0	0		0	0	0	R.O.A
[truncated: 15 more columns]

## Sheet: Raw_data_Punta_del_Mallorquin
pk_ID	SiteName	Phases	Contexto	fieldID	SubID	SPATIAL::USfield	SPATIAL::Dec	SPATIAL::Square_field	SPATIAL::Square_true	Size	SPECIES::Taxon	SPECIES::ObsTaxon	SKEL::Anat	SKEL::Anat_Detail	SKEL::Side	SKEL::Frag	SKEL::AgeCort	NR	Obs	SPATIAL::Group2	SPATIAL::Group1	SPATIAL::Group3	TAPHO::Rodent	TAPHO::DenD	TAPHO::Fungi	TAPHO::CirE	TAPHO::Abra	Burnt	TAPHO::Cut	TAPHO::Chop	SPATIAL::Year	MEASURE::M1	MEASURE::M2	MEASURE::M3	MEASURE::M4	MEASURE::M5	MEASURE::M6	MEASURE::M7	MEASURE::M8	MEASURE::M9	MEASURE::M10	MEASURE::M11	MEASURE::M12	MEASURE::M13
959-960	II/OLA086'19	Nivel Bueno	Contexto bueno			1			H	0-1	VIEJA		Maxillare		Right	CO	A	1
1704	II/OLA086'19	II		123	1	1		8E	C	0-1	VIEJA		VRT	CAU	Left+Right	CO	?	1										0			24062019
1705	II/OLA086'19	II		123	2	1		8E	C	0-1	VIEJA		VRT	CAU	Left+Right	FR	?	1										0			24062019
1706	II/OLA086'19	II		123	3	1		8E	C	0-1	VIEJA		VRT	CAU	Left+Right	ACO	?	1	más blanquecino									0			24062019
1707	II/OLA086'19	II		123	4	1		8E	C	0-1	MORENA		VRT	CAU	Left+Right	CO	?	1										0			24062019
1708	II/OLA086'19	II		329	1	5		8E	C	0-1	FISH		Spina		?	FR	?	7										0			1072019
1709	II/OLA086'19	II		329	2	5		8E	C	0-1	FISH		Processus spinosus		Left+Right	FR	?	5										0			1072019
1710	II/OLA086'19	II		329	3	5		8E	C	0-1	FISH		Spina dorsalis		Left+Right	ACO	?	3										0			1072019
1711	II/OLA086'19	II		329	4	5		8E	C	0-1	FISH		Vertebrae		Left+Right	FR	?	1					0	0	0	0	1	0	0	0	1072019
1712	II/OLA086'19	II		329	5	5		8E	C	0-1	MORENA		VRT	CAU	Left+Right	CO	?	1										0			1072019
1713	II/OLA086'19	II		329	6	5		8E	C	0-1	MORENA		Vertebrae		Left+Right	ACO	?	1										0			1072019
1714	II/OLA086'19	II		329	7	5		8E	C	0-1	MORENA		Vertebrae		Left+Right	FR	?	1										0			1072019
1720	II/OLA086'19	II		329	13	5		8E	C	0-1	FISH		Vertebrae		Left+Right	FR	?	1										0			1072019
1721	II/OLA086'19	II		329	14	5		8E	C	0-1	VIEJA		VRT	CAU	Left+Right	ACO	?	1										1			1072019
1722	II/OLA086'19	II		329	15	5		8E	C	0-1	VIEJA		VRT	CAU	Left+Right	ACO	?	1										0			1072019
1723	II/OLA086'19	II		329	16	5		8E	C	0-1	VIEJA		VRT	CAU	Left+Right	ACO	?	1										0			1072019
1724	II/OLA086'19	II		329	17	5		8E	C	0-1	VIEJA		VRT	PRECAU	Left+Right	CO	?	1										0			1072019
1725	II/OLA086'19	II		329	18	5		8E	C	2-3	VIEJA		Pharyngeum inferius (keratobranchiale V)		Left+Right	CO	A	1	MEASURE 2: 13.85 / 3: 4.15									0			1072019		13.85	4.15
1726	II/OLA086'19	II		329	19	5		8E	C	1-2	VIEJA		Praemaxillare		Right	ACO	A	1										1			1072019
1727	II/OLA086'19	II		329	20	5		8E	C	0-1	SARPA		VRT	PRECAU	Left+Right	FR	?	1										0			1072019
1728	II/OLA086'19	II		329	21	5		8E	C	0-1	MORENA		Praemaxillare		Left+Right	FR	J	1										0			1072019
1729	II/OLA086'19	II		329	22	5		8E	C	1-2	VIEJA		Epibranchiale		Right	ACO	A	1										0			1072019
1730	II/OLA086'19	II		329	23	5		8E	C	0-1	SARPA		VRT	CAU	Left+Right	FR	?	1										0			1072019
1731	II/OLA086'19	II		329	24	5		8E	C	1-2	FISH		Keratobranchiale		?	FR	?	1										0			1072019
1732	II/OLA086'19	II		329	25	5		8E	C	1-2	FISH		Palatinum		Right	FR	A	1					0	0	0	0	0	0	0	0	1072019
1733	II/OLA086'19	II		329	26	5		8E	C	2-3	VIEJA		Praeoperculare		Right	FR	?	1										1			1072019
1734	II/OLA086'19	II		329	27	5		8E	C	1-2	VIEJA		Interoperculare		?	FR	?	1										0			1072019
1735	II/OLA086'19	II		329	28	5		8E	C	0-1	FISH		Praeoperculare		Right	FR	?	1										0			1072019
1736	II/OLA086'19	II		329	29	5		8E	C	0-1	FISH		Hypobranchiale		?	FR	?	1										0			1072019
1737	II/OLA086'19	II		329	30	5		8E	C	0-1	FISH		Spina		?	FR	?	3										0			1072019
1738	II/OLA086'19	II		329	31	5		8E	C	1-2	FISH		NID		?	FR	?	7										0			1072019
1739	II/OLA086'19	II		329	32	5		8E	C	0-1	FISH		Quadratum		Left	FR	?	1										0			1072019
1740	II/OLA086'19	II		173	1	5		8E	C	3-4	VIEJA		Praemaxillare		Right	CO	A	1	MESUREMENT M1:33.97 / M2:23.77 / M3:18.73									1			28062019	33.97	23.77	18.73
1741	II/OLA086'19	II		173	2	5		8E	C	2-3	VIEJA		Pharyngeum inferius (keratobranchiale V)		Left+Right	ACO	A	1	MEASURE M2:18.78				0	0	0	0	0	0	0	0	28062019		18.78
1742	II/OLA086'19	II		173	3	5		8E	C	1-2	VIEJA		Pharyngeum inferius (keratobranchiale V)		Left+Right	FR	?	1										0			28062019
1743	II/OLA086'19	II		173	4	5		8E	C	0-1	VIEJA		Pharyngeum superius		Left	FR	?	1	MEASURE M2:5.34									1			28062019		5.34
1744	II/OLA086'19	II		173	5	5		8E	C	0-1	VIEJA		Praemaxillare		Left	FR	A	1										1			28062019
1745	II/OLA086'19	II		173	6	5		8E	C	0-1	VIEJA		Epibranchiale		Left	ACO	A	1	MEASURE M1:1.39 / M2:5.52									0			28062019	1.39	5.52
1746	II/OLA086'19	II		173	7	5		8E	C	0-1	VIEJA		VRT	PRECAU	Left+Right	ACO	?	1										0			28062019
1747	II/OLA086'19	II		173	8	5		8E	C	0-1	VIEJA		VRT	THO	Left+Right	CO	?	1										0			28062019
1748	II/OLA086'19	II		173	9	5		8E	C	0-1	VIEJA		VRT	ATL	Left+Right	FR	?	1	MEASURE M1:5.39 / M2:4.58 / M3:4.90									0			28062019	5.39	4.58	2026-09-04
1749	II/OLA086'19	II		173	10	5		8E	C	0-1	VIEJA		VRT	THO	Left+Right	ACO	?	2										0			28062019
1750	II/OLA086'19	II		173	11	5		8E	C	0-1	MORENA		VRT	CAU	Left+Right	ACO	?	3										0			28062019
1751	II/OLA086'19	II		173	12	5		8E	C	0-1	FISH		Vertebrae		Left+Right	FR	?	1	Posible digerido				0	0	0	0	1	0	0	0	28062019
1752	II/OLA086'19	II		173	13	5		8E	C	1-2	VIEJA		VRT	CAU	Left+Right	ACO	?	8										0			28062019
1753	II/OLA086'19	II		173	14	5		8E	C	1-2	VIEJA		VRT	PRECAU	Left+Right	FR	?	1										0			28062019
1754	II/OLA086'19	II		173	15	5		8E	C	1-2	VIEJA		VRT	THO	Left+Right	FR	A	1					0	0	0	0	0	0	0	0	28062019
1755	II/OLA086'19	II		173	16	5		8E	C	0-1	VIEJA		Vertebrae		Left+Right	FR	?	4	x1 calcinada									0			28062019
1756	II/OLA086'19	II		173	17	5		8E	C	1-2	VIEJA		Interoperculare		?	FR	?	1										0			28062019
1757	II/OLA086'19	II		173	18	5		8E	C	1-2	FISH		Processus spinosus		Left+Right	FR	?	7										0			28062019
1758	II/OLA086'19	II		173	19	5		8E	C	0-1	FISH		Spina		?	FR	?	13										0			28062019
1759	II/OLA086'19	II		173	20	5		8E	C	0-1	FISH		NID		?	FR	?	21										0			28062019
1760	II/OLA086'19	II		173	21	5		8E	C	0-1	SPARIDAE		TTHI		?	CO	?	4										0			28062019
1761	II/OLA086'19	II		173	22	5		8E	C	1-2	PAGRUS A.		Maxillare		Right	CO	A	1										0			28062019
1762	II/OLA086'19	II		173	23	5		8E	C	1-2	VIEJA		VRT	Urostylus	Left+Right	ACO	A	1										0			28062019
1763	II/OLA086'19	II		173	24	5		8E	C	0-1	VIEJA		Operculare		Right	FR	?	1										0			28062019
1764	II/OLA086'19	II		173	25	5		8E	C	0-1	FISH		VRT	Urostylus	Left+Right	FR	?	1										0			28062019
1765	II/OLA086'19	II		173	26	5		8E	C	0-1	VIEJA		Praeoperculare		Right	FR	?	1										0			28062019
1766	II/OLA086'19	II		173	27	5		8E	C	0-1	VIEJA		Scapula		Right	FR	?	1										0			28062019
1767	II/OLA086'19	II		173	28	5		8E	C	0-1	FISH		NID		?	FR	?	1										1			28062019
1769	II/OLA086'19	II		340	1	10		8E	C	1-2	VIEJA		Pharyngeum superius		Right	ACO	A	1	MEASURE M1:15.38 / M2:8.74 / M3:4.25									0			5072019	15.38	8.74	4.25
1770	II/OLA086'19	II		340	2	10		8E	C	0-1	VIEJA		Pharyngeum superius		Left	FR	?	1										0			5072019
1771	II/OLA086'19	II		340	3	10		8E	C	0-1	VIEJA		Pharyngeum superius		Left	FR	?	1	MEASURE M2:6.23									0			5072019		6.23
1772	II/OLA086'19	II		340	4	10		8E	C	0-1	VIEJA		VRT	CAU	Left+Right	ACO	?	11										0			5072019
1773	II/OLA086'19	II		340	5	10		8E	C	0-1	SPARIDAE		TTHI		?	CO	?	1										2			5072019
1774	II/OLA086'19	II		340	6	10		8E	C	1-2	VIEJA		Praemaxillare		Left	FR	A	1										0			5072019
1775	II/OLA086'19	II		340	7	10		8E	C	0-1	VIEJA	Esta entre P. auriga y P. pargus	Palatinum		Right	FR	A	1										0			5072019
1776	II/OLA086'19	II		340	8	10		8E	C	0-1	DIPLODUS sp.		VRT	CAU	Left+Right	FR	?	1										0			5072019
1777	II/OLA086'19	II		340	9	10		8E	C	0-1	VIEJA		VRT	THO	Left+Right	FR	?	3										0			5072019
1778	II/OLA086'19	II		340	10	10		8E	C	0-1	SARPA		VRT	CAU	Left+Right	ACO	?	2										0			5072019
1779	II/OLA086'19	II		340	11	10		8E	C	0-1	FISH		Spina		Left+Right	FR	?	1										0			5072019
1780	II/OLA086'19	II		340	12	10		8E	C	0-1	FISH		NID			FR		1										2			5072019
1781	II/OLA086'19	II		340	13	10		8E	C	1-2	SARPA		VRT	CAU	Left+Right	ACO	A	1										1			5072019
1782	II/OLA086'19	II		340	14	10		8E	C	0-1	PAROC		VRT	PRECAU	Left+Right	ACO	?	1										0			5072019
1783	II/OLA086'19	II		340	15	10		8E	C	0-1	VIEJA		VRT	CAU	Left+Right	FR	?	2										0			5072019
1784	II/OLA086'19	II		296	1	5		8E	C	0-1	VIEJA		Pharyngeum superius		Right	ACO	?	1					0	0	0	0	0	0	0	0	5072019		7.24
1785	II/OLA086'19	II		296	2	5		8E	C	1-2	VIEJA		Pharyngeum superius		Left	FR	A	1										0			5072019
1786	II/OLA086'19	II		296	3	5		8E	C	1-2	VIEJA		Parasphenoideum		Left+Right	FR	A	1	parasphenoideum									0			5072019												2.51
1787	II/OLA086'19	II		296	4	5		8E	C	1-2	VIEJA		Supracleithrale		Right	CO	?	1										0			5072019
1788	II/OLA086'19	II		296	5	5		8E	C	0-1	VIEJA		Operculare		Right	FR	?	1										0			5072019		3.78
1789	II/OLA086'19	II		296	6	5		8E	C	1-2	VIEJA		Palatinum		Left	FR	?	1										0			5072019
1790	II/OLA086'19	II		296	7	5		8E	C	0-1	PAGRUS P.		Scapula		Right	FR	?	1										0			5072019
1791	II/OLA086'19	II		296	8	5		8E	C	0-1	FISH		Quadratum		?	FR	?	1										0			5072019
1792	II/OLA086'19	II		296	9	5		8E	C	2-3	VIEJA		VRT	Urostylus	Left+Right	CO	?	1										0			5072019	2026-07-06	6.27	20.78
1793	II/OLA086'19	II		296	10	5		8E	C	0-1	VIEJA		VRT	CAU	Left+Right	FR	?	3										0			5072019
1794	II/OLA086'19	II		296	11	5		8E	C	0-1	VIEJA		VRT	THO	Left+Right	FR	?	1										0			5072019
1795	II/OLA086'19	II		296	12	5		8E	C	1-2	Epinephelinae		VRT	PRECAU	Left+Right	FR	?	1										2			5072019
1796	II/OLA086'19	II		296	13	5		8E	C	0-1	PSDENT		VRT	CAU	Left+Right	ACO	?	2										0			5072019
1797	II/OLA086'19	II		296	14	5		8E	C	0-1	FISH		Vertebrae		Left+Right	FR	?	2										0			5072019
1798	II/OLA086'19	II		296	15	5		8E	C	0-1	FISH		Praemaxillare		Right	FR	?	1										0			5072019
1799	II/OLA086'19	II		296	16	5		8E	C	1-2	FISH		Spina		?	FR	?	3										0			5072019
1800	II/OLA086'19	II		296	17	5		8E	C	1-2	FISH		Processus spinosus		Left+Right	FR	?	4										0			5072019
1803	II/OLA086'19	II		164	1	2		8E	C	0-1	MORENA		VRT	CAU		FR		16										0			25062019
1804	II/OLA086'19	II		164	2	2		8E	C	0-1	MORENA HELENA		VRT	AXI		FR	?	1										0			25062019
1805	II/OLA086'19	II		164	3	2		8E	C	0-1	VIEJA		VRT	CAU		FR	?	11										0			25062019
1806	II/OLA086'19	II		164	4	2		8E	C	1-2	VIEJA		VRT	PRECAU		FR	?	5										0			25062019
1807	II/OLA086'19	II		164	5	2		8E	C	1-2	VIEJA		Pharyngeum superius		Right	FR	?	1										0			25062019		8.26
1808	II/OLA086'19	II		164	6	2		8E	C	2-3	VIEJA		Pharyngeum inferius (keratobranchiale V)		Left+Right	ACO	?	1										0			25062019		15.59	4.65
1809	II/OLA086'19	II		164	7	2		8E	C	0-1	VIEJA		VRT	ATL	Left+Right	ACO	?	1										0			25062019	5.93	4.73
1810	II/OLA086'19	II		164	8	2		8E	C	0-1	FISH		NID			FR	?	11										0			25062019
1811	II/OLA086'19	II		164	9	2		8E	C	0-1	FISH		Spina		?	FR	?	6										0			25062019
1812	II/OLA086'19	II		164	10	2		8E	C	0-1	PAGRUS P.		VRT	CAU		FR	?	1										0			25062019
1813	II/OLA086'19	II		164	11	2		8E	C	0-1	SIMILU		VRT	THO		FR	?	1	SIMILIPARMA LURIDAE									0			25062019
1814	II/OLA086'19	II		164	12	2		8E	C	0-1	FISH		Processus spinosus		Left+Right	FR	?	21										0			25062019
1815	II/OLA086'19	II		164	13	2		8E	C	0-1	AUSTRIG	Aulostomus strigosus	VRT	CAU		FR		1	Aulostomus strigosus									0			25062019
1816	II/OLA086'19	II		164	14	2		8E	C	0-1	VIEJA		VRT	ATL	Left+Right	FR	?	1										0			25062019	2026-09-04	4.94
1817	II/OLA086'19	II		164	15	2		8E	C	0-1	VIEJA		Opisthoticum		Right	FR	?	1										0			25062019		3.53
1818	II/OLA086'19	II		164	16	2		8E	C	0-1	FISH		Operculare		?	FR	?	1										0			25062019
1819	II/OLA086'19	II		164	17	2		8E	C	0-1	VIEJA		Palatinum		Right	FR	?	1										0			25062019
1820	II/OLA086'19	II		164	18	2		8E	C	0-1	SPARIDAE		TTHi		?			2										0			25062019
1821	II/OLA086'19	II		164	19	2		8E	C	1-2	Diplodus annularis		Praemaxillare		Right	FR	?	1										0			25062019
1822	II/OLA086'19	II		164	20	2		8E	C	1-2	SPARIDAE		Praemaxillare		Right	FR	?	1										0			25062019
1823	II/OLA086'19	II		164	21	2		8E	C	2-3	Spondyliosoma cantharus		Basipterygium		Right	ACO	?	1										0			25062019
1824	II/OLA086'19	II		164	22	2		8E	C	2-3	Muraena augusti		Maxillare		Left	FR	?	1										0			25062019
1825	II/OLA086'19	II		164	23	2		8E	C	2-3	FISH		Praemaxillare		?	FR	?	1										0			25062019
1826	II/OLA086'19	II		164	24	2		8E	C	0-1	FISH		NID			FR	?	4										0			25062019
1827	II/OLA086'19	II		164	25	2		8E	C	0-1	VIEJA		Articulare		Left	FR	?	1										0			25062019
1828	II/OLA086'19	II		164	26	2		8E	C	0-1	VIEJA		Hyomandibulare		Left	FR	?	1										0			25062019
1829	II/OLA086'19	I	siglo V-VI	331	1	13		8E	C	3-4	VIEJA		Pharyngeum inferius (keratobranchiale V)		Left+Right	CO	A	1										0			8072019	36.8	17.78	4.89
1830	II/OLA086'19	I	siglo V-VI	331	2	13		8E	C	2-3	VIEJA		Pharyngeum inferius (keratobranchiale V)		Left+Right	FR	?	1										0			8072019	32.37	14.89	4.15
1831	II/OLA086'19	I	siglo V-VI	331	3	13		8E	C	2-3	VIEJA		Pharyngeum inferius (keratobranchiale V)		Left+Right	FR	?	1										0			8072019		14.35	4.22
1832	II/OLA086'19	I	siglo V-VI	331	4	13		8E	C	1-2	VIEJA		VRT	CAU		FR		3										0			8072019
1833	II/OLA086'19	I	siglo V-VI	331	5	13		8E	C	0-1	VIEJA		VRT	THO		FR	?	1										0			8072019
1834	II/OLA086'19	I	siglo V-VI	331	6	13		8E	C	0-1	FISH		Spina		?	FR	?	2										0			8072019
1835	II/OLA086'19	I	siglo V-VI	331	7	13		8E	C	0-1	MORENA		VRT	VRT		FR	?	2										0			8072019
1836	II/OLA086'19	I	siglo V-VI	331	8	13		8E	C	0-1	VIEJA		VRT	PRECAU		FR	?	1	Selección par foto por presencia de corte longitudinal				0	0	0	0	0	2	0	1	8072019
1837	II/OLA086'19	II		337	1	1		8E	C	0-1	VIEJA		VRT	THO		FR	?	1										0			24062019
1838	II/OLA086'19	II		337	2	1		8E	C	0-1	VIEJA		VRT	PRECAU		FR	?	2										0			24062019
1839	II/OLA086'19	II		337	3	1		8E	C	0-1	VIEJA		VRT	CAU		FR	?	5										0			24062019
1840	II/OLA086'19	II		337	4	1		8E	C	0-1	FISH		VRT	VRT		FR	?	1										0			24062019
1841	II/OLA086'19	II		337	5	1		8E	C	0-1	MORENA		VRT	CAU		FR	?	2										0			24062019
1842	II/OLA086'19	II		337	6	1		8E	C	1-2	VIEJA		Pharyngeum inferius (keratobranchiale V)		Left+Right	FR	?	1										0			24062019		2026-03-16
1843	II/OLA086'19	II		337	7	1		8E	C	3-4	VIEJA		Pharyngeum inferius (keratobranchiale V)		Left+Right	ACO	A	1										0			24062019		2026-03-19	5.32
1844	II/OLA086'19	II		337	8	1		8E	C	1-2	VIEJA		Pharyngeum inferius (keratobranchiale V)		Left+Right	FR	?	1										0			24062019
1845	II/OLA086'19	II		337	9	1		8E	C	0-1	VIEJA		Pharyngeum inferius (keratobranchiale V)		Left+Right	FR	?	1										1			24062019
1846	II/OLA086'19	II		337	10	1		8E	C	0-1	VIEJA		Pharyngeum inferius (keratobranchiale V)		Left+Right	FR		1										0			24062019
1847	II/OLA086'19	II		337	11	1		8E	C	1-2	VIEJA		Pharyngeum superius		Left	FR	?	3										0			24062019
1848	II/OLA086'19	II		337	12	1		8E	C	2-3	VIEJA		Pharyngeum superius		Right	FR	A	1										0			24062019
1849	II/OLA086'19	II		337	13	1		8E	C	1-2	VIEJA		Pharyngeum superius		Right	FR	?	1										0			24062019
1850	II/OLA086'19	II		337	14	1		8E	C	1-2	Oblada melanura	Galana	VRT	CAU		FR	?	1										0			24062019
1851	II/OLA086'19	I	siglo V-VI	346	1	20		8E	C	1-2	VIEJA		Pharyngeum superius		Left	FR	?	1										0			9072019		8.15
1852	II/OLA086'19	I	siglo V-VI	346	2	20		8E	C	0-1	SARPA		VRT	CAU		FR	?	1										0			9072019
1853	II/OLA086'19	I	siglo V-VI	346	3	20		8E	C	1-2	VIEJA		Praemaxillare		Right	CO	?	1										0			9072019	19.18	12.41	11.25
1854	II/OLA086'19	I	siglo V-VI	346	4	20		8E	C	1-2	EPMAR		VRT	CAU		FR	?	1										0			9072019
1855	II/OLA086'19	I	siglo V-VI	346	5	20		8E	C	1-2	EPMAR		VRT	ATL		FR	?	1										0			9072019
1856	II/OLA086'19	I	siglo V-VI	346	6	20		8E	C	0-1	FISH		Praemaxillare		?	FR	?	1										0			9072019
1857	II/OLA086'19	I	siglo V-VI	346	7	20		8E	C	0-1	VIEJA		VRT	CAU		FR	?	1										0			9072019
1858	II/OLA086'19	I	siglo V-VI	346	8	20		8E	C	1-2	VIEJA		VRT	CAU		FR	?	2	Selección para foto por presentar digestión				0	0	0	0	0	0	0	0	9072019
1859	II/OLA086'19	II		343	1	3		8E	C	1-2	VIEJA		Pharyngeum superius		Left	FR	?	1										2			5072019
1860	II/OLA086'19	II		343	2	3		8E	C	0-1	VIEJA		VRT	CAU		FR	?	3										0			5072019
1861	II/OLA086'19	II		343	3	3		8E	C	0-1	VIEJA		VRT	PRECAU		FR	?	2										2			5072019
1862	II/OLA086'19	II		343	4	3		8E	C	0-1	SPARIDAE		TTHi		?		?	1										2			5072019
1863	II/OLA086'19	II		343	5	3		8E	C	0-1	Diplodus sp.		VRT	THO		FR	?	1										0			5072019
1864	II/OLA086'19	II		343	6	3		8E	C	0-1	FISH		VRT	VRT		FR	?	1										0			5072019
1866	II/OLA086'19	II		334	9	1		8E	C	0-1	SPARIDAE		TTHi		?		?	1		Flotación	Material procedente de flotación							0			24062019
1867	II/OLA086'19	I	siglo V-VI	330	4	13		8E	C	1-2	VIEJA		Pharyngeum superius		Right	FR	?	1		flotación								2			8072019
1868	II/OLA086'19	I	siglo V-VI	330	5	13		8E	C	4-5	Diplodus annularis		Praemaxillare		Right	FR	A	1		flotación								2			8072019
1869	II/OLA086'19	II		339	8	10		8E	C	1-2	FISH		Processus spinosus		Left+Right	FR	?	1		flotación								0			5072019
1870	II/OLA086'19	II		343	8	3		8E	C	0-1	VIEJA		Metapterygoideum		Left	FR	?	1										0			5072019
1871	II/OLA086'19	II		339	9	10		8E	C	2-3	Seriola Fasciata		Cleithrum		Right	FR	A	1		flotación								0			5072019
1872	II/OLA086'19	Nivel bueno	Depósito secundario	150	1	18			B	0-1	MUS sp.		FEM		Right	FR	A	1					0	0	0	0	0	0	0	0	25062019
1874	II/OLA086'19	Nivel bueno	Depósito secundario	150	2	18			B	0-1	FISH		VRT	Urostylus	Left+Right	FR	?	1										0			25062019
1875	II/OLA086'19	Nivel bueno	Depósito secundario	150	3	18			B	0-1	SPARIDAE		TTHi		?		?	1										0			25062019
1876	II/OLA086'19	Nivel bueno	Depósito secundario	150	4	18			B	0-1	VIEJA		VRT	CAU		FR	?	4										0			25062019
1877	II/OLA086'19	Nivel bueno	Depósito secundario	150	5	18			B	1-2	VIEJA		Pharyngeum superius		Right	FR	?	1										0			25062019
1878	II/OLA086'19	Nivel bueno	Depósito secundario	150	6	18			B	2-3	Beryx sp.		VRT	THO		FR	A	1										0			25062019
1879	II/OLA086'19	Nivel bueno	Depósito secundario	150	7	18			B	1-2	FISH		Processus spinosus		Left+Right	FR	?	3										0			25062019
1880	II/OLA086'19	Nivel bueno	Depósito secundario	150	8	18			B	1-2	MORENA augusti		Maxillare		Left	FR	?	1										0			25062019
1881	II/OLA086'19	Nivel bueno	Depósito secundario	150	9	18			B	0-1	FISH		VRT	VRT		FR	?	2										0			25062019
1882	II/OLA086'19	Nivel bueno	Depósito secundario	150	10	18			B	0-1	FISH		NID			FR	?	1										0			25062019
1883	II/OLA086'19	Nivel bueno	Depósito secundario	128		15		17k	B	1-2	FISH		Spina		Left+Right	ACO	?	1										0			24062019
1884	II/OLA086'19	Nivel bueno	Depósito secundario	152	1	17		17K	B	2-3	VIEJA		Dentale		Left	CO	?	1										0			25062019	2026-07-27	18.63	6.74	20.75
1885	II/OLA086'19	Nivel bueno	Depósito secundario	152	2	17		17K	B	0-1	VIEJA		VRT	CAU		FR	?	2										0			25062019
1886	II/OLA086'19	Nivel bueno	Depósito secundario	152	3	17		17K	B	0-1	FISH		Spina		Left+Right	ACO	?	1										0			25062019
1887	II/OLA086'19	Nivel bueno	Depósito secundario	152	4	17		17K	B	0-1	FISH		NID			FR		3										0			25062019
1888	II/OLA086'19	Nivel bueno	Depósito secundario	121	8	15		17k	B	0-1	FISH		Spina		Left+Right	ACO	?	1										0			24062019
1889	II/OLA086'19	Nivel bueno	Depósito secundario	121	9	15		17k	B	0-1	FISH		NID			FR		1										0			24062019
1890	II/OLA086'19	II		291	1	5		8E	C	1-2	FISH		NID			FR		1										0			1072019
1891	II/OLA086'19	Nivel bueno	Depósito secundario	152	5	17		17K	B	1-2	VIEJA		Pharyngeum superius		Right	FR	?	1										0			25062019		6.95
1892	II/OLA086'19	II		299	2	9		8E	C	0-1	FISH		NID			FR		1										0			5072019
1893	II/OLA086'19	II		339	10	10		8E	C	2-3	NID		FBN			FR		1		flotación								0			5072019
1895	II/OLA086'19	Nivel bueno	Depósito secundario	149	7	18		17K	B	1-2	VIEJA		Maxillare		Left	CO	?	1			doble							0			25062019	2026-07-14	6.96	3.96
1896	II/OLA086'19	Nivel bueno	Depósito secundario	149	8	18		17K	B	1-2	FISH		NID			FR		5			doble							0			25062019
1897	II/OLA086'19	Alterado tractor		186	1	1			F	0-1	VIEJA		VRT	CAU		FR	?	3										0			1072019
1898	II/OLA086'19	Alterado tractor		186	2	1			F	0-1	VIEJA		Pharyngeum superius		Right	FR	?	1										0			1072019		8.14
1899	II/OLA086'19	Alterado tractor		186	4	1			F	0-1	VIEJA		VRT	PRECAU		FR	A	1										0			1072019
1900	II/OLA086'19	Alterado tractor		186	5	1			F	0-1	VIEJA		Pharyngeum superius		Right	FR	?	1										0			1072019
1901	II/OLA086'19	Alterado tractor		186	6	1			F	0-1	VIEJA		Pharyngeum superius		Left	FR	?	1										0			1072019
1902	II/OLA086'19	Alterado tractor		186	7	1			F	0-1	VIEJA		Pharyngeum inferius (keratobranchiale V)		Left+Right	FR	?	1										0			1072019
1903	II/OLA086'19	Alterado tractor		186	8	1			F	0-1	MORENA		VRT	PRECAU		FR	A	1										0			1072019
1904	II/OLA086'19	Alterado tractor		186	9	1			F	0-1	FISH		Spina		?	FR	A	1										0			1072019
1905	II/OLA086'19	Nivel bueno	Conchero	265		6			F	0-1	VIEJA		Pharyngeum superius		Right	FR	A	1										0			10072019
1906	II/OLA086'19	Nivel bueno	Conchero	232		8			F	1-2	VIEJA		Pharyngeum inferius (keratobranchiale V)		Left+Right	FR	?	1										0			11072019
1907	II/OLA086'19	Nivel bueno	Depósito secundario	99	1	10		17K	B	0-1	AVES		VRT	CER		FR	?	3					0	0	0	0	0	0	0	0	20062019
1908	II/OLA086'19	Nivel bueno	Depósito secundario	99	2	10		17K	B	1-2	VIEJA		Pharyngeum superius		Right	FR	A	1										0			20062019
1909	II/OLA086'19	Nivel bueno	Depósito secundario	99	3	10		17K	B	0-1	VIEJA		Pharyngeum superius		Right	FR	?	1										0			20062019
1910	II/OLA086'19	Nivel bueno	Depósito secundario	99	4	10		17K	B	0-1	VIEJA		VRT	CAU		FR	?	2										0			20062019
1911	II/OLA086'19	Nivel bueno	Depósito secundario	99	5	10		17K	B	0-1	VIEJA		VRT	CAU		FR	?	1					0	0	0	0	0	0	0	0	20062019
1912	II/OLA086'19	Superficial		177	1	1SUP			G	2-3	VIEJA		Pharyngeum inferius (keratobranchiale V)		Left+Right	CO	A	1										0			1072019	29.51	14.75	3.99
1913	II/OLA086'19	Superficial		177	2	1SUP			G	1-2	VIEJA		Pharyngeum inferius (keratobranchiale V)		Left+Right	ACO	?	1										0			1072019		17.14
1914	II/OLA086'19	Superficial		177	3	1SUP			G	1-2	VIEJA		Pharyngeum inferius (keratobranchiale V)		Left+Right	FR	?	1										0			1072019		17.72
1915	II/OLA086'19	Superficial		177	4	1SUP			G	1-2	VIEJA		Pharyngeum inferius (keratobranchiale V)		Left+Right	FR	?	1										0			1072019		2026-01-14
1916	II/OLA086'19	Superficial		177	5	1SUP			G	1-2	VIEJA		Pharyngeum inferius (keratobranchiale V)		Left+Right	FR	?	1										0			1072019		2026-02-14
1917	II/OLA086'19	Superficial		177	6	1SUP			G	0-1	VIEJA		Pharyngeum inferius (keratobranchiale V)		Left+Right	FR	?	1										0			1072019		2026-04-11	2.39
1918	II/OLA086'19	Superficial		177	7	1SUP			G	1-2	VIEJA		Pharyngeum superius		Left	FR	?	8										0			1072019
1919	II/OLA086'19	Superficial		177	8	1SUP			G	1-2	VIEJA		Pharyngeum superius		Left	FR	?	1										0			1072019		6.23
1920	II/OLA086'19	Superficial		177	9	1SUP			G	0-1	VIEJA		Pharyngeum superius		Right	FR	?	6										0			1072019
1921	II/OLA086'19	Superficial		177	10	1SUP			G	1-2	VIEJA		Pharyngeum superius		Right	FR	?	1										0			1072019		8.32
1922	II/OLA086'19	Superficial		177	11	1SUP			G	1-2	VIEJA		Pharyngeum superius		Right	FR	?	1										0			1072019		7.78
1923	II/OLA086'19	Superficial		177	12	1SUP			G	1-2	VIEJA		Pharyngeum superius		Right	FR	?	1										0			1072019		5.71
1924	II/OLA086'19	Superficial		177	13	1SUP			G	0-1	VIEJA		VRT	CAU		FR	?	12										0			1072019
1925	II/OLA086'19	Superficial		177	14	1SUP			G	0-1	VIEJA		VRT	CAU		FR	?	29										0			1072019
1926	II/OLA086'19	Superficial		177	15	1SUP			G	1-2	FISH		Spina		Left+Right	FR	?	18										0			1072019
1927	II/OLA086'19	Superficial		177	16	1SUP			G	1-2	OC		TTHi		?		J	1					0	0	0	0	0	0	0	0	1072019
1928	II/OLA086'19	Superficial		177	17	1SUP			G	0-1	VIEJA		Urohyale		Left+Right	FR	?	1										0			1072019
1929	II/OLA086'19	Superficial		177	18	1SUP			G	0-1	SARPA		VRT	CAU		FR	?	1										0			1072019
1930	II/OLA086'19	Superficial		177	19	1SUP			G	1-2	Diplodus cervinus	Sargo breado	VRT	CAU		FR	?	1										0			1072019
1931	II/OLA086'19	Superficial		177	20	1SUP			G	1-2	Bodianus scrofa	Pejeperro	VRT	CAU		FR	?	1										0			1072019
1932	II/OLA086'19	Superficial		177	21	1SUP			G	0-1	FISH		Urohyale		Left+Right	ACO	?	1										0			1072019
1933	II/OLA086'19	Superficial		177	22	1SUP			G	2-3	Mycteroperca fusca	Abae	Posttemporale		Left	ACO	?	1										0			1072019
1934	II/OLA086'19	Superficial		177	23	1SUP			G	0-1	FISH		VRT	VRT		FR	?	19										0			1072019
1935	II/OLA086'19	Superficial		177	24	1SUP			G	0-1	FISH		VRT	THO		FR	?	1										0			1072019
1936	II/OLA086'19	Superficial		177	25	1SUP			G	0-1	SPARIDAE		TTHi		?		?	1										0			1072019
1937	II/OLA086'19	Superficial		177	26	1SUP			G	0-1	MORENA		VRT	CAU		FR	?	3										0			1072019
1938	II/OLA086'19	Superficial		177	27	1SUP			G	1-2	NID		NID			FR	?	1					?	0	0	0	0	1	2	0	1072019
1939	II/OLA086'19	Superficial		177	28	1SUP			G	0-1	VIEJA		VRT	PRECAU		FR	?	4										0			1072019
1940	II/OLA086'19	Superficial		177	29	1SUP			G	1-2	VIEJA		VRT	THO		FR	?	1										0			1072019
1941	II/OLA086'19	Superficial		177	30	1SUP			G	0-1	VIEJA		VRT	ATL	Left+Right	FR	?	1										0			1072019	5.65	4.84
1942	II/OLA086'19	Superficial		177	31	1SUP			G	0-1	VIEJA		VRT	ATL	Left+Right	FR	?	1										0			1072019
1943	II/OLA086'19	Superficial		177	32	1SUP			G	0-1	VIEJA		VRT	ATL	Left+Right	FR	?	1										0			1072019	7.27	6.64
1944	II/OLA086'19	Superficial		177	33	1SUP			G	2-3	VIEJA		Basioccipitale		Left+Right	FR	?	1	BASIOCCIPITAL FUSIONADO CON PARASFENOIDEUM									0			1072019									8.46	7.47
1945	II/OLA086'19	Superficial		177	34	1SUP			G	2-3	VIEJA		Hyomandibulare		Right	FR	?	1										0			1072019
1946	II/OLA086'19	Superficial		177	35	1SUP			G	1-2	VIEJA		Hyomandibulare		Right	FR	?	1										0			1072019
1947	II/OLA086'19	Superficial		177	36	1SUP			G	1-2	VIEJA		Basipterygium		Right	FR	?	1										0			1072019
1948	II/OLA086'19	Superficial		177	37	1SUP			G	1-2	FISH		Lepidotriche		?	FR	?	1										0			1072019
1949	II/OLA086'19	Superficial		177	38	1SUP			G	1-2	MORENA		Keratohyale		?	ACO	?	1										0			1072019
1950	II/OLA086'19	Superficial		177	39	1SUP			G	0-1	MORENA		Maxillare		Left	FR	?	1										0			1072019
1951	II/OLA086'19	Superficial		177	40	1SUP			G	0-1	FISH		Lepidotriche		?	FR	?	1										0			1072019
1952	II/OLA086'19	Superficial		177	41	1SUP			G	1-2	FISH		NID			FR	?	3										0			1072019
1953	II/OLA086'19	Superficial		177	42	1SUP			G	1-2	VIEJA				?	ACO	?	1										0			1072019		6.53	2026-02-03
1954	II/OLA086'19	Superficial		202	8	2			G1	1-2	FISH		NID			FR	?	6										0			4072019
1955	II/OLA086'19	Superficial		218	7	2			G.1.	1-2	FISH		NID			FR	?	3										0			8072019
1956	II/OLA086'19	Superficial		195	6	1			G1	0-1	FISH		NID			FR	?	2										1			4072019
1957	II/OLA086'19	Superficial		200	1	2			G1	2-3	MORENA		Keratohyale		?	ACO	?	2										0			4072019
1958	II/OLA086'19	Superficial		200	2	2			G1	1-2	FISH		Urohyale		Left+Right	ACO	?	1										0			4072019
1959	II/OLA086'19	Superficial		200	3	2			G1	1-2	VIEJA		Urohyale		Left+Right	ACO	?	1										0			4072019
1960	II/OLA086'19	Superficial		200	4	2			G1	0-1	VIEJA		VRT	CAU		FR	?	6										0			4072019
1961	II/OLA086'19	Superficial		200	5	2			G1	5-6	EPMAR		Cleithrum		Left	FR	?	1										0			4072019
1962	II/OLA086'19	Superficial		200	6	2			G1	1-2	VIEJA		Hyomandibulare		Right	FR	?	1										0			4072019
1963	II/OLA086'19	Superficial		200	7	2			G1	1-2	VIEJA		Metapterygoideum		Right	FR	?	1										0			4072019
1964	II/OLA086'19	Superficial		200	8	2			G1	2-3	VIEJA		Praemaxillare		Right	CO	A	1										0			4072019	35.01	21.37	2026-11-19
1965	II/OLA086'19	Superficial		200	9	2			G1	1-2	VIEJA		Spina		Left+Right	FR	?	1										0			4072019
1966	II/OLA086'19	Superficial		200	10	2			G1	1-2	VIEJA		Pharyngeum inferius (keratobranchiale V)		Left+Right	FR	?	1										0			4072019		13.46
1967	II/OLA086'19	Superficial		200	11	2			G1	1-2	VIEJA		Pharyngeum inferius (keratobranchiale V)		Left+Right	FR	?	1										0			4072019		10.26
1968	II/OLA086'19	Superficial		200	12	2			G1	0-1	VIEJA		Pharyngeum superius		Left	FR	?	1										0			4072019
1969	II/OLA086'19	Superficial		200	13	2			G1	2-3	FISH		Lepidotriche		?	FR	?	1										0			4072019
1970	II/OLA086'19	Superficial		200	14	2			G1	1-2	FISH		Processus spinosus		Left+Right	FR	?	1										0			4072019
1971	II/OLA086'19	Superficial		200	15	2			G1	2-3	FISH		Neurocranium		Right	FR	?	1										0			4072019
1972	II/OLA086'19	Superficial		198	1	1			G1	2-3	VIEJA		Pharyngeum inferius (keratobranchiale V)		Left+Right	FR	?	1										0			4072019		14.36	2.86
1973	II/OLA086'19	Superficial		198	2	1			G1	1-2	FISH		Pharyngeum inferius (keratobranchiale V)		Left+Right	FR	?	4										0			4072019
1974	II/OLA086'19	Superficial		198	3	1			G1	1-2	SVERT		TIB		Right	FR		1										0			4072019
1975	II/OLA086'19	Superficial		198	4	1			G1	0-1	VIEJA		VRT	Urostylus	Left+Right	ACO	?	1										0			4072019	2026-05-05	5.34
1976	II/OLA086'19	Superficial		198	5	1			G1	0-1	VIEJA		VRT	CAU		FR	?	7										0			4072019
1977	II/OLA086'19	Superficial		198	6	1			G1	0-1	VIEJA		VRT	CAU		FR	?	4										1			4072019
1978	II/OLA086'19	Superficial		198	7	1			G1	1-2	VIEJA		VRT	PRECAU		FR	?	5										1			4072019
1979	II/OLA086'19	Superficial		198	8	1			G1	0-1	VIEJA		VRT	ATL		FR		1										0			4072019
1980	II/OLA086'19	Superficial		198	9	1			G1	1-2	MORENA		VRT	CAU		FR	?	1										1			4072019
1981	II/OLA086'19	Superficial		198	10	1			G1	0-1	FISH		NID			FR	?	1										0			4072019
1982	II/OLA086'19	Superficial		198	11	1			G1	0-1	VIEJA		Articulare		Right	FR	?	1										0			4072019				2026-01-04
1983	II/OLA086'19	Superficial		198	12	1			G1	0-1	VIEJA		Articulare		Left	FR	?	1										0			4072019				2026-04-05
1984	II/OLA086'19	Superficial		198	13	1			G1	0-1	VIEJA		Quadratum		Right	FR	?	1										0			4072019		3.69
1985	II/OLA086'19	Superficial		198	14	1			G1	1-2	VIEJA		VRT	Urostylus	Left+Right	FR	?	1										0			4072019
1986	II/OLA086'19	Superficial		147		19		17J		2-3	VIEJA		Pharyngeum inferius (keratobranchiale V)		Left+Right	FR	?	1										1			25062019		15.72
1987	II/OLA086'19			83		2		16J		1-2	VIEJA		Pharyngeum superius		Right	FR	?	1										0			20062019		7.91
1988	II/OLA086'19	Superficial		216	1	2			G.1.	0-1	VIEJA		Praemaxillare		Left	FR	?	1										0			8072019
1989	II/OLA086'19	Superficial		216	2	2			G.1.	2-3	VIEJA		Pharyngeum inferius (keratobranchiale V)		Left+Right	FR	?	1										0			8072019		16.24	4.14
1990	II/OLA086'19	Superficial		216	3	2			G.1.	1-2	VIEJA		Pharyngeum superius		Left	FR	?	1										0			8072019		2026-05-09
1991	II/OLA086'19	Superficial		216	4	2			G.1.	1-2	VIEJA		Pharyngeum superius		Left	FR	?	1										0			8072019		9.98
1992	II/OLA086'19	Superficial		216	5	2			G.1.	1-2	MORENA		Articulare		Right	FR	A	1										0			8072019
1993	II/OLA086'19	Superficial		216	6	2			G.1.	0-1	Diplodus cervinus	Sargo breado	VRT	CAU		FR	?	1										0			8072019
1994	II/OLA086'19	Superficial		216	7	2			G.1.	1-2	SPARIDAE		Dentale		Right	FR	?	1										0			8072019
1995	II/OLA086'19	Superficial		216	8	2			G.1.	0-1	VIEJA		Posttemporale		Left	FR	?	1										0			8072019
1996	II/OLA086'19	Superficial		216	9	2			G.1.	1-2	VIEJA		VRT	CAU		FR	?	5										0			8072019
1997	II/OLA086'19	Superficial		216	10	2			G.1.	0-1	FISH		Processus spinosus		Left+Right	FR	?	3										0			8072019
1998	II/OLA086'19			10		1		16J		1-2	Diplodus cervinus	Sargo breado	VRT	CAU		FR	?	1										0			14062019
1999	II/OLA086'19			20	1	1		16L		0-1	VIEJA		Pharyngeum superius		Right	FR	?	1										1			17062019
2000	II/OLA086'19			20	2	1		16L		0-1	VIEJA		Pharyngeum superius		Left	FR	?	1										1			17062019
2001	II/OLA086'19			20	3	1		16L		0-1	VIEJA		VRT	CAU		FR	?	1										0			17062019
2002	II/OLA086'19			20	4	1		16L		0-1	FISH		VRT	VRT		FR		1										0			17062019
2003	II/OLA086'19			20	5	1		16L		4-5	AVES		RAU		?	FR	?	1										0			17062019
2004	II/OLA086'19	Superficial		221	1	SUP			H	0-1	PAGRUS A.		VRT	CAU		FR	?	1										0			8072019
2005	II/OLA086'19	Superficial		221	2	SUP			H	1-2	FISH		Spina		Left+Right	FR	?	5										0			8072019
2006	II/OLA086'19	Superficial		221	3	SUP			H	1-2	MORENA		VRT	PRECAU		FR	?	3										0			8072019
2007	II/OLA086'19	Superficial		221	4	SUP			H	0-1	VIEJA		VRT	ATL		FR	?	1										0			8072019	2026-01-06	2026-04-06
2008	II/OLA086'19	Superficial		221	5	SUP			H	0-1	VIEJA		VRT	PRECAU		FR	?	3										0			8072019
2009	II/OLA086'19	Superficial		221	6	SUP			H	0-1	VIEJA		VRT	CAU		FR	?	9										0			8072019
2010	II/OLA086'19	Superficial		221	7	SUP			H	0-1	VIEJA		VRT	CAU		FR	?	5										0			8072019
2011	II/OLA086'19	Superficial		221	8	SUP			H	0-1	FISH		VRT	VRT		FR	?	1										0			8072019
2012	II/OLA086'19	Superficial		221	9	SUP			H	0-1	VIEJA		Pharyngeum inferius (keratobranchiale V)		Left+Right	FR	?	3										0			8072019
2013	II/OLA086'19	Superficial		221	10	SUP			H	1-2	VIEJA		Pharyngeum superius		Right	FR	?	1										0			8072019		6.21
2014	II/OLA086'19	Superficial		221	11	SUP			H	0-1	VIEJA		Pharyngeum superius		Left	FR	?	5										0			8072019
2015	II/OLA086'19	Superficial		221	12	SUP			H	0-1	VIEJA		Pharyngeum superius		Left	FR	?	1										0			8072019		7.73
2016	II/OLA086'19	Superficial		221	13	SUP			H	0-1	FISH		VRT	ATL		FR	?	1										0			8072019
2017	II/OLA086'19	Superficial		57		1		17J		0-1	FISH		Spina		?	FR	?	1										0			18062019
2018	II/OLA086'19			3	1	1		16K		0-1	VIEJA		VRT	PRECAU		FR	?	1										0			14062019
2019	II/OLA086'19			3	2	1		16K		0-1	FISH		VRT	VRT		FR	?	1										0			14062019
2020	II/OLA086'19	Superficial		32		1		17L		0-1	VIEJA		Pharyngeum superius		Left	FR	?	1										1			17062019
2021	II/OLA086'19	Alterado tractor		288	1	10		17L	A	0-1	VIEJA		VRT	PRECAU		FR	A	1	posible hervido									0			20062019
2022	II/OLA086'19	Alterado tractor		288	2	10		17L	A	0-1	VIEJA		Pharyngeum inferius (keratobranchiale V)		Left+Right	FR	?	1										0			20062019		16.48
2023	II/OLA086'19	Superficial		28	1	1		17K		1-2	FISH		Processus spinosus		Left+Right	FR	?	1										0			17062019
2024	II/OLA086'19	Superficial		28	2	1		17K		1-2	Spondyliosoma cantharus	Chopa	Basipterygium		?	FR		1										0			17062019
2025	II/OLA086'19	Superficial		28	3	1		17K		1-2	VIEJA		Pharyngeum superius		Right	FR	?	1										0			17062019
2026	II/OLA086'19	Superficial		28	4	1		17K		0-1	VIEJA		Pharyngeum superius		?	FR	?	0										0			17062019
2027	II/OLA086'19	Superficial		28	5	1		17K		1-2	VIEJA		Pharyngeum superius		Left	FR	?	2										0			17062019
2028	II/OLA086'19	Superficial		28	6	1		17K		0-1	SVERT		COX		Right	FR	?	1					0	0	0	0	0	0	0	0	17062019
2029	II/OLA086'19	Superficial		28	7	1		17K		0-1	AVES		TMT		Right	ACO	A	1	Duda									0			17062019
2030	II/OLA086'19	Superficial		28	8	1		17K		0-1	VIEJA		VRT	CAU		FR	?	6										0			17062019
2031	II/OLA086'19	Superficial		29	9	1		17L		0-1	VIEJA		VRT	PRECAU		FR		1										0			17062019
2032	II/OLA086'19	Superficial		28	10	1		17K		0-1	FISH		VRT	VRT		FR	?	1										0			17062019
2033	II/OLA086'19	Superficial		28	11	1		17K		0-1	FISH		NID			FR		3										0			17062019
2034	II/OLA086'19	Nivel alterado		260	4	1			H	0-1	FISH		NID			FR	?	1										0			10072019
2035	II/OLA086'19	Superficial		241	9	SUP			H	1-2	VIEJA		Pharyngeum superius		Right	FR	?	1										1			9072019
2036	II/OLA086'19	Nivel alterado		243	1	1			H	1-2	VIEJA		VRT	CAU		FR	A	4										0			9072019
2037	II/OLA086'19	Nivel alterado		243	2	1			H	0-1	FISH		Processus spinosus		Left+Right	FR	?	2										0			9072019
2038	II/OLA086'19	Nivel alterado		243	3	1			H	0-1	SPARIDAE		TTHi		?		?	2										0			9072019
2039	II/OLA086'19	Nivel alterado		243	4	1			H	1-2	VIEJA		Pharyngeum inferius (keratobranchiale V)		Left+Right	FR	?	1										0			9072019
2040	II/OLA086'19	Nivel alterado		243	5	1			H	2-3	VIEJA		Pharyngeum superius		Right	FR	?	1										0			9072019
2041	II/OLA086'19	Nivel alterado		259	1	1			H	1-2	VIEJA		Pharyngeum superius		Left	FR	A	1										0			10072019		9.81
2042	II/OLA086'19	Nivel alterado		259	2	1			H	0-1	VIEJA		Praemaxillare		?	FR	?	1										0			10072019
2043	II/OLA086'19	Nivel alterado		259	3	1			H	1-2	FISH		VRT	Urostylus	Left+Right	FR	?	1										0			10072019
2044	II/OLA086'19	Superficial		245	1	SUP			H	0-1	VIEJA		VRT	THO		FR	?	2										0			9072019
2045	II/OLA086'19	Superficial		245	2	SUP			H	1-2	VIEJA		VRT	CAU		FR	?	5										0			9072019
2046	II/OLA086'19	Superficial		245	3	SUP			H	0-1	VIEJA		VRT	ATL		FR	?	1										0			9072019	6.69	6.13
2047	II/OLA086'19	Superficial		245	4	SUP			H	0-1	FISH		VRT	VRT		FR	?	2										0			9072019
2048	II/OLA086'19	Superficial		245	5	SUP			H	1-2	VIEJA		Pharyngeum inferius (keratobranchiale V)		Left+Right	FR	A	1										0			9072019		14.38
2049	II/OLA086'19	Superficial		245	6	SUP			H	1-2	VIEJA		Pharyngeum inferius (keratobranchiale V)		Left+Right	FR	?	1										0			9072019		13.75
2050	II/OLA086'19	Superficial		245	7	SUP			H	0-1	VIEJA		Pharyngeum superius		Left	FR	A	1										0			9072019
2051	II/OLA086'19	Superficial		245	8	SUP			H	0-1	VIEJA		Pharyngeum superius		Right	FR	?	3										0			9072019
2052	II/OLA086'19	Superficial		245	9	SUP			H	1-2	VIEJA		Pharyngeum superius		Right	FR	?	1										0			9072019		8.76
2053	II/OLA086'19	Superficial		245	10	SUP			H	0-1	MORENA		VRT	CAU		FR	?	2										2			9072019
2054	II/OLA086'19	Nivel alterado		243	6	1			H	1-2	Pomatomus saltatrix	Pejerey	Praemaxillare		Right	FR	?	1										0			9072019
2055	II/OLA086'19	Nivel alterado		259	4	1			H	0-1	PSDENT	jurel	VRT	CAU		FR	?	1										0			10072019
2056	II/OLA086'19	Nivel alterado		243	7	1			H	2-3	FISH		Praemaxillare		?	FR	?	1										0			9072019
2057	II/OLA086'19	Nivel alterado		243	8	1			H	1-2	FISH		NID			FR		1										0			9072019
2059	II/OLA086'19	Nivel alterado		243	9	1			H	0-1	NID		NID			FR	?	1	huesoen forma de cruz que no logramos identificar. se le saca foto									0			9072019
2147	II/OLA086'19	Superficial		178	39	1SUP			G	0-1	VIEJA		Articulare		Left	ACO	?	1										0			1072019		13.58	4.45	4.64
2148	II/OLA086'19	Superficial		178	40	1SUP			G	2-3	MORENA		Dentale		Right	FR	?	1										0			1072019
2149	II/OLA086'19	Superficial		178	41	1SUP			G	1-2	VIEJA		Palatinum		Left	FR	?	1										0			1072019	2026-08-03
2150	II/OLA086'19	Superficial		178	42	1SUP			G	1-2	MORENA		Hyomandibulare		Right	FR	?	1										0			1072019
2151	II/OLA086'19	Superficial		178	43	1SUP			G	0-1	VIEJA		Basioccipitale		Left+Right	FR	?	1										0			1072019
2152	II/OLA086'19	Superficial		178	44	1SUP			G	1-2	FISH		NID			FR	?	2										0			1072019
2060	II/OLA086'17	Superficial		2c	1	1	-	5C	1	1-2	VIEJA		Pharyngeum superius		Left	FR	?	1		CRIBA								0			18122017
2061	II/OLA086'17	Superficial		2c	2	1	-	5C	1	0-1	VIEJA		Pharyngeum superius		Right	FR	?	4		CRIBA								0			18122017
2062	II/OLA086'17	Superficial		2c	3	1	-	5C	1	0-1	VIEJA		VRT	PRECAU		FR		3		CRIBA								0			18122017
2063	II/OLA086'17	Superficial		2c	4	1	-	5C	1	1-2	VIEJA		VRT	CAU		FR	?	14		CRIBA								0			18122017
2064	II/OLA086'17	Superficial		2c	5	1	-	5C	1	0-1	FISH		VRT	VRT		FR	?	2		CRIBA								0			18122017
2065	II/OLA086'17	Superficial		2c	7	1	-	5C	1	0-1	SPARIDAE		TTHi		?		?	1		CRIBA								0			18122017
2066	II/OLA086'17	Superficial		2c	6	1	-	5C	1	0-1	VIEJA		VRT	THO		FR	?	1		CRIBA								0			18122017
2067	II/OLA086'17	Superficial		2c	8	1	-	5C	1	0-1	VIEJA		Hyomandibulare		Left	FR	?	1		CRIBA								0			18122017
2069	II/OLA086'17	Superficial		6b		1	2	10B	3	0-1	VIEJA		Pharyngeum superius		Right	FR	?	1		CRIBA								0			19122017
2070	II/OLA086'17	Superficial		2d	1	1	-	8D	4	0-1	SPARIDAE		TTHi		?			1		CRIBA								0			20122017
2071	II/OLA086'17	Superficial		2d	2	1	-	8D	4	2-3	VIEJA		Pharyngeum inferius (keratobranchiale V)		Left+Right	ACO	?	1		CRIBA								0			20122017		2026-08-13	3.54
2072	II/OLA086'17	Superficial		2d	3	1	-	8D	4	2-3	VIEJA		Pharyngeum inferius (keratobranchiale V)		Left+Right	ACO	?	1		CRIBA								0			20122017		14.64	3.88
2073	II/OLA086'17	Superficial		2d	4	1	-	8D	4	1-2	VIEJA		Pharyngeum inferius (keratobranchiale V)		Left+Right	FR	?	1		CRIBA								0			20122017		15.31
2074	II/OLA086'17	Superficial		2d	5	1	-	8D	4	1-2	VIEJA		Dentale		Right	FR	?	1		CRIBA								0			20122017
2075	II/OLA086'17	Superficial		2d	6	1	-	8D	4	1-2	VIEJA		Praemaxillare		Left	FR	?	1		CRIBA								0			20122017
2076	II/OLA086'17	Superficial		2d	7	1	-	8D	4	2-3	VIEJA		Pharyngeum inferius (keratobranchiale V)		Left+Right	FR	?	1		CRIBA								0			20122017		13.88
2077	II/OLA086'17	Superficial		2d	8	1	-	8D	4	0-1	VIEJA		Praemaxillare		?	FR	?	1		CRIBA								0			20122017
2078	II/OLA086'17	Superficial		2d	9	1	-	8D	4	1-2	VIEJA		Pharyngeum superius		Left	FR	?	1		CRIBA								0			20122017		7.93
2079	II/OLA086'17	Superficial		2d	10	1	-	8D	4	0-1	VIEJA		Pharyngeum inferius (keratobranchiale V)		Left+Right	FR	?	1		CRIBA								0			20122017
2080	II/OLA086'17	Superficial		2d	11	1	-	8D	4	0-1	VIEJA		Pharyngeum superius		Left	ACO	?	1		CRIBA								0			20122017		6.36
2081	II/OLA086'17	Superficial		2d	12	1	-	8D	4	0-1	VIEJA		Pharyngeum superius		Left	FR	?	1		CRIBA								0			20122017
2082	II/OLA086'17	Superficial		2d	13	1	-	8D	4	0-1	VIEJA		Pharyngeum superius		Right	FR	?	2		CRIBA								0			20122017
2083	II/OLA086'17	Superficial		2d	14	1	-	8D	4	1-2	VIEJA		VRT	Urostylus	Left+Right	FR	?	1		CRIBA								0			20122017	4.47	16.24
2084	II/OLA086'17	Superficial		2d	15	1	-	8D	4	0-1	VIEJA		Epibranchiale		?	FR	?	1		CRIBA								1			20122017	2.92	7.15
2085	II/OLA086'17	Superficial		2d	16	1	-	8D	4	0-1	VIEJA		VRT	ATL		ACO	?	1		CRIBA								0			20122017	6.32	5.76
2086	II/OLA086'17	Superficial		2d	17	1	-	8D	4	0-1	VIEJA		VRT	CAU		FR	?	17		CRIBA								0			20122017
2087	II/OLA086'17	Superficial		2d	18	1	-	8D	4	0-1	VIEJA		VRT	PRECAU		FR	?	3		CRIBA								0			20122017
2088	II/OLA086'17	Superficial		2d	19	1	-	8D	4	0-1	FISH		VRT	VRT		FR	?	2		CRIBA								2			20122017
2089	II/OLA086'17	Superficial		2d	20	1	-	8D	4	0-1	MORENA		VRT	CAU		FR	?	3		CRIBA								0			20122017
2090	II/OLA086'17	Superficial		2d	21	1	-	8D	4	0-1	SARPA		VRT	THO		FR	?	1		CRIBA								0			20122017
2091	II/OLA086'17	Superficial		17c	1	1	-	7F	4	0-1	Bodianus	posible pejeperro. es lo que más se parece en LPZ	Praemaxillare		?	FR	?	1	posible pejeperro. es lo que más se parece en LPZ	-	HOGAR							0			21122017
2092	II/OLA086'17	Superficial		2d	22	1	-	8D	4	0-1	Belonidae		VRT	CAU		FR	?	1		CRIBA								0			20122017
2093	II/OLA086'17	Superficial		17c	2	1	-	7F	4	0-1	VIEJA		VRT	CAU		FR	?	20		-	HOGAR							0			21122017
2094	II/OLA086'17	Superficial		17c	3	1	-	7F	4	0-1	VIEJA		VRT	PRECAU		FR	?	5		-	HOGAR							1			21122017
2095	II/OLA086'17	Superficial		17c	4	1	-	7F	4	0-1	MORENA		VRT	CAU		FR	?	2		-	HOGAR							0			21122017
2096	II/OLA086'17	Superficial		17c	5	1	-	7F	4	1-2	SPARIDAE		TTHi		?		?	2		-	HOGAR							0			21122017
2097	II/OLA086'17	Superficial		17c	6	1	-	7F	4	0-1	FISH		VRT	VRT		FR	?	6		-	HOGAR							0			21122017
2098	II/OLA086'17	Superficial		17c	7	1	-	7F	4	1-2	VIEJA		Maxillare		Left	CO	?	1		-	HOGAR							0			21122017	14.39	6.36	3.31
2099	II/OLA086'17	Superficial		17c	8	1	-	7F	4	0-1	VIEJA		Maxillare		Right	FR	?	1		-	HOGAR							0			21122017		7.51	3.45
2100	II/OLA086'17	Superficial		17c	9	1	-	7F	4	0-1	FISH		Processus spinosus		Left+Right	FR	?	1		-	HOGAR							0			21122017
2101	II/OLA086'17	Superficial		17c	10	1	-	7F	4	0-1	FISH		NID			FR	?	1		-	HOGAR							0			21122017
2102	II/OLA086'17	Superficial		17c	11	1	-	7F	4	0-1	FISH		NID			FR	?	1		-	HOGAR							0			21122017
2103	II/OLA086'17	Superficial		17c	12	1	-	7F	4	0-1	VIEJA		Pharyngeum inferius (keratobranchiale V)		Left+Right	ACO	?	1		-	HOGAR							0			21122017		2026-06-13
2104	II/OLA086'17	Superficial		17c	13	1	-	7F	4	1-2	VIEJA		Praemaxillare		Right	FR	?	1		-	HOGAR							0			21122017
2105	II/OLA086'17	Superficial		17c	14	1	-	7F	4	0-1	VIEJA		Pharyngeum superius		Right	FR	?	2		-	HOGAR							0			21122017
2106	II/OLA086'17	Superficial		17c	15	1	-	7F	4	1-2	VIEJA		Pharyngeum superius		Left	FR	?	3		-	HOGAR							0			21122017
2107	II/OLA086'17	Superficial		17c	16	1	-	7F	4	0-1	Seriola fasciata	Juerel amarillo	Hyomandibulare		Right	FR	?	1		-	HOGAR							1			21122017
2108	II/OLA086'17	Superficial		10b		4	-		11	1-2	VIEJA		Pharyngeum superius		Right	FR	?	1										0			12012018
2109	II/OLA086'17	Superficial		12b	1	2	-	6N	8	0-1	VIEJA		Maxillare		?	FR	?	1	tafo	CRIBA	MISMO DÍA. UE Y NATURALEZA DEL MATERIAL.		0	0	0	1	0	0	0	0	28122017
2110	II/OLA086'17	Superficial		12b	2	2	-	6N	8	0-1	VIEJA		VRT	ATL		FR		1		CRIBA	MISMO DÍA. UE Y NATURALEZA DEL MATERIAL.							0			28122017	6.43	2026-09-07
2111	II/OLA086'17	Superficial		12b	3	2	-	6N	8	0-1	VIEJA		VRT	CAU		FR		4		CRIBA	MISMO DÍA. UE Y NATURALEZA DEL MATERIAL.							0			28122017
2112	II/OLA086'17	Superficial		12b	4	2	-	6N	8	0-1	VIEJA		VRT	PRECAU		FR	?	2		CRIBA	MISMO DÍA. UE Y NATURALEZA DEL MATERIAL.							0			28122017
2113	II/OLA086'17	Superficial		12b	5	2	-	6N	8	0-1	VIEJA		VRT	THO		FR	?	2		CRIBA	MISMO DÍA. UE Y NATURALEZA DEL MATERIAL.							0			28122017
2114	II/OLA086'17	Superficial		12b	6	2	-	6N	8	0-1	FISH		Hyomandibulare		?	FR	?	1		CRIBA	MISMO DÍA. UE Y NATURALEZA DEL MATERIAL.							0			28122017
2115	II/OLA086'17	Superficial		12b	7	2	-	6N	8	0-1	FISH		VRT	VRT		FR	?	3		CRIBA	MISMO DÍA. UE Y NATURALEZA DEL MATERIAL.							0			28122017
2116	II/OLA086'17	Superficial		11d	1	1	-	6F	4	0-1	VIEJA		Maxillare		Right	FR	?	1		CRIBA								0			21122017		7.28	4.47
2117	II/OLA086'17	Superficial		11d	2	1	-	6F	4	0-1	VIEJA		VRT	CAU		FR	?	6		CRIBA								0			21122017
2118	II/OLA086'17	Superficial		11d	3	1	-	6F	4	0-1	VIEJA		VRT	THO		FR	?	2		CRIBA								0			21122017
2119	II/OLA086'17	Superficial		11d	4	1	-	6F	4	0-1	FISH		VRT	VRT		FR	?	2		CRIBA								0			21122017
2120	II/OLA086'17	Superficial		11d	5	1	-	6F	4	0-1	MORENA		VRT	CAU		FR	?	1		CRIBA								0			21122017
2121	II/OLA086'17	Superficial		11d	6	1	-	6F	4	3-4	VIEJA		Pharyngeum inferius (keratobranchiale V)		Left+Right	CO	?	1		CRIBA								0			21122017	31.73	4.62	15.69
2122	II/OLA086'17	Superficial		11d	7	1	-	6F	4	0-1	VIEJA		Pharyngeum superius		Left	FR	?	2		CRIBA								0			21122017
2123	II/OLA086'17	Superficial		11d	8	1	-	6F	4	1-2	VIEJA		Pharyngeum superius		Right	FR	?	3		CRIBA								0			21122017
2124	II/OLA086'17	Superficial		11d	9	1	-	6F	4	0-1	Belonidae		VRT	CAU		FR	?	1	puede ser Tylosurus también	CRIBA								0			21122017
2125	II/OLA086'17	Superficial		22c	1	1	-	6E	4	1-2	VIEJA		Pharyngeum inferius (keratobranchiale V)		Left+Right	FR	?	1		-								0			21122017		13.59
2126	II/OLA086'17	Superficial		22c	2	1	-	6E	4	1-2	VIEJA		Pharyngeum superius		Right	FR	?	1		-								0			21122017		9.59
2127	II/OLA086'17	Superficial		22c	3	1	-	6E	4	0-1	VIEJA		Dentary		Right	FR	?	1		-								0			21122017
2128	II/OLA086'17	Superficial		22c	4	1	-	6E	4	0-1	VIEJA		VRT	CAU		FR	?	4		-								0			21122017
2129	II/OLA086'17	Superficial		22c	5	1	-	6E	4	0-1	MORENA		VRT	CAU		FR	?	1		-								0			21122017
2130	II/OLA086'17	Superficial		22c	6	1	-	6E	4	0-1	FISH		VRT	VRT		FR	?	1		-								0			21122017
2131	II/OLA086'17	Superficial		7b	1	1	-	7D	4	1-2	VIEJA		Pharyngeum inferius (keratobranchiale V)		Left+Right	ACO	?	1		CRIBA								0			20122017		2026-02-13	3.55
2132	II/OLA086'17	Superficial		7b	2	1	-	7D	4	0-1	VIEJA		VRT	CAU		FR	?	1		CRIBA								0			20122017
2133	II/OLA086'17	Superficial		7b	3	1	-	7D	4	0-1	VIEJA		VRT	THO		FR	?	1		CRIBA								0			20122017
2134	II/OLA086'17	Superficial		7b	4	1	-	7D	4	0-1	MORENA		VRT	CAU		FR	?	1		CRIBA								0			20122017
2135	II/OLA086'17	Superficial		7b	5	1	-	7D	4	0-1	FISH		VRT	VRT		FR	?	2		CRIBA								0			20122017
2136	II/OLA086'17	Superficial		6c	1	1	-	6N	8	0-1	VIEJA		VRT	THO		FR	?	2		CRIBA								0			28122017
2137	II/OLA086'17	Superficial		6c	2	1	-	6N	8	0-1	VIEJA		VRT	PRECAU		FR	?	2		CRIBA								0			28122017
2138	II/OLA086'17	Superficial		6c	3	1	-	6N	8	0-1	VIEJA		VRT	CAU		FR	?	8		CRIBA								0			28122017
2139	II/OLA086'17	Superficial		6c	4	1	-	6N	8	1-2	VIEJA		Pharyngeum inferius (keratobranchiale V)		Left+Right	ACO	?	1		CRIBA								0			28122017		18.36
2140	II/OLA086'17	Superficial		6c	5	1	-	6N	8	0-1	VIEJA		Pharyngeum superius		?	FR	?	1		CRIBA								0			28122017
2141	II/OLA086'17	Superficial		6c	6	1	-	6N	8	0-1	VIEJA		Praemaxillare		Right	FR	?	1		CRIBA								0			28122017
2142	II/OLA086'17	Superficial		6c	7	1	-	6N	8	0-1	VIEJA		VRT	CAU		FR	J	1	vrt número 11. más o menos	CRIBA								0			28122017		2.92	2026-03-03
2143	II/OLA086'17	Superficial		6c	8	1	-	6N	8	0-1	VIEJA		Pharyngeum superius		Left	FR	?	1		CRIBA								0			28122017
2144	II/OLA086'17	Superficial		6c	9	1	-	6N	8	0-1	VIEJA		Pharyngeum superius		Right	FR	?	1		CRIBA								0			28122017
2145	II/OLA086'17	Superficial		6c	10	1	-	6N	8	1-2	VIEJA		Pharyngeum superius		Right	ACO	?	1	tafo. selección foto	CRIBA			0	0	0	1	0	0	0	0	28122017		9.56
2146	II/OLA086'17	Superficial		6c	11	1	-	6N	8	1-2	VIEJA		Pharyngeum superius		Right	ACO	?	1		CRIBA								0			28122017		7.41
2147	II/OLA086'17	Superficial		12c	1	1	-	15 I	6	1-2	VIEJA		Pharyngeum inferius (keratobranchiale V)		Left+Right	FR	?	1		CRIBA								0			26122017		13.42
2153	II/OLA086'17	Superficial		12c	2	1	-	15 I	6	1-2	VIEJA		Pharyngeum inferius (keratobranchiale V)		Left+Right	FR	?	1		CRIBA								1			26122017		16.44
2154	II/OLA086'17	Superficial		12c	3	1	-	15 I	6	0-1	VIEJA		Pharyngeum inferius (keratobranchiale V)		Left+Right	FR	?	1		CRIBA								0			26122017
2155	II/OLA086'17	Superficial		12c	4	1	-	15 I	6	0-1	VIEJA		Pharyngeum superius		Right	FR	?	2		CRIBA								0			26122017
2156	II/OLA086'17	Superficial		12c	4	1	-	15 I	6	1-2	VIEJA		Pharyngeum superius		Left	FR	?	1		CRIBA								0			26122017		8.13
2157	II/OLA086'17	Superficial		12c	5	1	-	15 I	6	0-1	VIEJA		Epibranchiale		?	FR	?	1		CRIBA								0			26122017
2158	II/OLA086'17	Superficial		12c	6	1	-	15 I	6	0-1	FISH		NID			FR	?	1		CRIBA								0			26122017
2159	II/OLA086'17	Superficial		24b		2	-	15 I	6	1-2	VIEJA		Pharyngeum inferius (keratobranchiale V)		Left+Right	FR	?	1		CRIBA								1			26122017		15.32
2160	II/OLA086'17	Superficial		22d	1	2	-	15 I	6	0-1	VIEJA		Pharyngeum superius		Right	FR	?	1		CRIBA								0			27122017
2161	II/OLA086'17	Superficial		22d	2	2	-	15 I	6	0-1	VIEJA		VRT	CAU		FR	?	4		CRIBA								1			27122017
2162	II/OLA086'17	Superficial		22d	3	2	-	15 I	6	1-2	VIEJA		VRT	THO		FR	?	2		CRIBA								1			27122017
2163	II/OLA086'17	Superficial		22d	4	2	-	15 I	6	0-1	MAM2		NID			FR	?	1		CRIBA								0			27122017
2164	II/OLA086'17	Superficial		22d	5	2	-	15 I	6	1-2	Elasmobranchii		VRT	VRT		FR	?	1	Más tiburón que raya	CRIBA			0	0	0	0	0	1	0	0	27122017
2165	II/OLA086'17	Superficial		7c	1	3	-	13I/13H	7	0-1	SPARIDAE		TTHi		?		?	3		CRIBA								0			27122017
2166	II/OLA086'17	Superficial		7c	2	3	-	13I/13H	7	0-1	VIEJA		VRT	PRECAU		FR	?	1		CRIBA								0			27122017
2167	II/OLA086'17	Superficial		7c	3	3	-	13I/13H	7	0-1	VIEJA		VRT	CAU		FR	?	1		CRIBA								0			27122017
2168	II/OLA086'17	Superficial		7c	4	3	-	13I/13H	7	0-1	PAGRUS P.		VRT	CAU		FR	?	1		CRIBA								0			27122017
2169	II/OLA086'17	Superficial		7c	5	3	-	13I/13H	7	1-2	VIEJA		Supracleithrale		Left	FR	?	1		CRIBA								0			27122017
2170	II/OLA086'17	Superficial		7c	6	3	-	13I/13H	7	0-1	VIEJA		Maxillare		?	FR	?	1		CRIBA								0			27122017
2171	II/OLA086'17	Superficial		2e	1	1	-	13I/13H	7	3-4	VIEJA		Pharyngeum inferius (keratobranchiale V)		Left+Right	CO	?	1		CRIBA								0			26122017	36.52	17.48	4.26
2172	II/OLA086'17	Superficial		2e	2	1	-	13I/13H	7	2-3	VIEJA		Pharyngeum inferius (keratobranchiale V)		Left+Right	ACO	?	1		CRIBA								0			26122017	24.36	11.93	2.59
2173	II/OLA086'17	Superficial		2e	3	1	-	13I/13H	7	1-2	VIEJA		Pharyngeum inferius (keratobranchiale V)		Left+Right	FR	?	1		CRIBA								0			26122017		14.64
2174	II/OLA086'17	Superficial		2e	4	1	-	13I/13H	7	0-1	VIEJA		Pharyngeum inferius (keratobranchiale V)		Left+Right	FR	?	1		CRIBA								1			26122017
2175	II/OLA086'17	Superficial		2e	5	1	-	13I/13H	7	1-2	VIEJA		Pharyngeum superius		Right	FR	?	1		CRIBA								0			26122017		9.69
2176	II/OLA086'17	Superficial		2e	6	1	-	13I/13H	7	0-1	VIEJA		Pharyngeum superius		Right	FR	?	1		CRIBA								0			26122017
2177	II/OLA086'17	Superficial		2e	7	1	-	13I/13H	7	0-1	VIEJA		VRT	Urostylus	Left+Right	ACO	?	1		CRIBA								0			26122017	5.28	5.98
2178	II/OLA086'17	Superficial		2e	8	1	-	13I/13H	7	0-1	VIEJA		VRT	CAU		FR	?	5		CRIBA								0			26122017
2179	II/OLA086'17	Superficial		2e	9	1	-	13I/13H	7	1-2	VIEJA		VRT	Urostylus	Left+Right	ACO	?	1		CRIBA								0			26122017	5.23	2026-06-05
2180	II/OLA086'17	Superficial		2e	10	1	-	13I/13H	7	0-1	FISH		VRT	VRT		FR	?	2		CRIBA								0			26122017
2181	II/OLA086'17	Superficial		2e	11	1	-	13I/13H	7	0-1	FISH		Processus spinosus		Left+Right	FR	?	1		CRIBA								0			26122017
2182	II/OLA086'17	Superficial		12d	1	1	-	6A/6B	5	1-2	VIEJA		Pharyngeum inferius (keratobranchiale V)		Left+Right	FR	?	1		-								0			14122017		15.45
2183	II/OLA086'17	Superficial		12d	2	1	-	6A/6B	5	0-1	VIEJA		Pharyngeum inferius (keratobranchiale V)		Left+Right	FR	?	1		-								0			14122017
2184	II/OLA086'17	Superficial		12d	3	1	-	6A/6B	5	0-1	VIEJA		Pharyngeum superius		Left	FR	?	1		-								0			14122017
2185	II/OLA086'17	Superficial		12d	4	1	-	6A/6B	5	0-1	VIEJA		VRT	CAU		FR	?	1		-								0			14122017
2186	II/OLA086'17	Superficial		18c	1	1	2	6A/6B	5	0-1	VIEJA		VRT	THO		FR	?	1		-								0			20122017
2187	II/OLA086'17	Superficial		18c	2	1	2	6A/6B	5	0-1	VIEJA		VRT	PRECAU		FR	?	1		-								0			20122017
2188	II/OLA086'17	Superficial		18c	3	1	2	6A/6B	5	0-1	VIEJA		VRT	CAU		FR	?	1		-								0			20122017
2189	II/OLA086'17	Superficial		21b		2	-	6A/6B	5	0-1	VIEJA		VRT	CAU		FR	?	1		CRIBA								0			19122017
2190	II/OLA086'17	Superficial		27a	1	1	2	12F	2	0-1	FISH		VRT	CAU		FR	?	1	no la tenemos en LPZ	-								0			14122017
2191	II/OLA086'17	Superficial		27a	2	1	2	12F	2	2-3	Brachyura sp.		Pinza		?	FR	?	1		-								0			14122017
2192	II/OLA086'17	Superficial		27a	3	1	2	12F	2	0-1	VIEJA		VRT	CAU		FR	?	1		-								0			14122017
2193	II/OLA086'17	Superficial		27a	4	1	2	12F	2	1-2	AVES		PHA	PHA	?	FR	?	1		-								0			14122017
2194	II/OLA086'17	Superficial		27a	5	1	2	12F	2	1-2	NID		NID			FR	?	1		-			1	0	0	0	0	0	0	0	14122017
2195	II/OLA086'17	Superficial		3c		1	1	12F	2	0-1	SPARIDAE		TTHi		?		?	1		3								0			13122017
2196	II/OLA086'17	Superficial		15b	1	1	1	12F	2	0-1	VIEJA		Pharyngeum superius		?	FR	?	3		-								0			13122017
2197	II/OLA086'17	Superficial		15b	2	1	1	12F	2	0-1	VIEJA		Pharyngeum inferius (keratobranchiale V)		Left+Right	FR	?	1		-								0			13122017
2198	II/OLA086'17	Superficial		15b	3	1	1	12F	2	0-1	VIEJA		VRT	CAU		FR	?	1		-								0			13122017
2199	II/OLA086'17	Superficial		15b	4	1	1	12F	2	0-1	FISH		Spina		?	FR	?	1		-								0			13122017
2200	II/OLA086'17	Superficial		34a	1	1	2	12F	2	0-1	FISH		Processus spinosus		Left+Right	FR	?	1		-								0			19122017
2201	II/OLA086'17	Superficial		34a	2	1	2	12F	2	0-1	FISH		VRT	VRT		FR	?	1		-								0			19122017
2202	II/OLA086'17	Superficial		48a	1	1	2	12F	2	0-1	SPARIDAE		TTHi		?		?	1		-								0			22122017
2203	II/OLA086'17	Superficial		48a	2	1	2	12F	2	0-1	VIEJA		VRT	CAU		FR	?	1		-								0			22122017
2204	II/OLA086'17	Superficial		48a	3	1	2	12F	2	0-1	VIEJA		VRT	THO		FR	?	1		-								0			22122017
2205	II/OLA086'17	Superficial		48a	4	1	2	12F	2	0-1	VIEJA		Pharyngeum superius		Left	FR	?	3	x1 quemado	-								1			22122017
2206	II/OLA086'17	Superficial		48a	5	1	2	12F	2	1-2	VIEJA		Pharyngeum superius		Right	FR	?	1		-								0			22122017
2207	II/OLA086'17	Superficial		54a	1	1	2	12F	2	0-1	VIEJA		VRT	PRECAU		FR	?	1		-								0			26122017
2208	II/OLA086'17	Superficial		54a	2	1	2	12F	2	0-1	FISH		Spina		?	FR	?	3		-								0			26122017
2209	II/OLA086'17	Superficial		54a	3	1	2	12F	2	0-1	FISH		VRT	VRT		FR	?	1		-								0			26122017
2210	II/OLA086'17	Superficial		54a	4	1	2	12F	2	0-1	VIEJA		Pharyngeum superius		Right	FR	?	1		-								0			26122017
2211	II/OLA086'17	Superficial		77a		5	-	12F	2	0-1	VIEJA		Pharyngeum superius		Right	FR	?	1		-	FALTA TRIAR							0			29122017
2212	II/OLA086'17	Superficial		25c	1	1	1	12F	2	0-1	VIEJA		VRT	CAU		FR	?	2		-								0			14122017
2213	II/OLA086'17	Superficial		25c	2	1	1	12F	2	0-1	FISH		Processus spinosus		Left+Right	FR	?	1		-								0			14122017
2214	II/OLA086'17	Superficial		64a	1	3	-	12F	2	1-2	VIEJA		Praemaxillare		Right	FR	?	1		-	FALTA TRIAR							0			27122017
2215	II/OLA086'17	Superficial		64a	2	3	-	12F	2	1-2	VIEJA		Pharyngeum inferius (keratobranchiale V)		Left+Right	FR	?	1		-	FALTA TRIAR							1			27122017		2026-12-18
2216	II/OLA086'17	Superficial		64a	3	3	-	12F	2	0-1	FISH		VRT	VRT		FR	?	1		-	FALTA TRIAR							0			27122017
2217	II/OLA086'17	Superficial		64a	4	3	-	12F	2	0-1	VIEJA		Pharyngeum superius		Left	FR	?	1		-	FALTA TRIAR							0			27122017
2218	II/OLA086'17	Superficial		64a	5	3	-	12F	2	0-1	VIEJA		Pharyngeum superius		?	FR	?	1		-	FALTA TRIAR							0			27122017
2219	II/OLA086'17	Superficial		64a	6	3	-	12F	2	1-2	VIEJA		Pharyngeum superius		Right	FR	?	1		-	FALTA TRIAR							0			27122017
2220	II/OLA086'17	Superficial		72a		3	-	12F	2	0-1	SPARIDAE		TTHi		?		?	1		-	FALTA TRIAR							0			28122017
2221	II/OLA086'17	Superficial		58a	1	3	-	12F	2	1-2	VIEJA		Pharyngeum superius		Right	FR	?	1		-								0			26122017
2222	II/OLA086'17	Superficial		58a	2	3	-	12F	2	0-1	FISH		VRT	VRT		FR	?	1		-								0			26122017

[truncated: 1 more sheets: Species_by_sites_and_phases]
